# Supplementary material for: 4-Ethyl-3-(3-pyrid­yl)-1H-1,2,4-triazole-5(4H)-thione 0.095-hydrate
Source: Acta Crystallogr Sect E Struct Rep Online. 2008 Apr 30;64(Pt 5):o945. doi: 10.1107/S1600536808011744 (PMC2961273; doi:10.1107/S1600536808011744)
Supplement: Supplementary file 2 [file e-64-0o945-Isup2.hkl]

#
# h,k,l, Fc-squared, Fo-squared, sigma(Fo-squared) and status flag
#
data_I
_shelx_title ' Compound X'
_shelx_refln_list_code          4
_shelx_F_calc_maximum      225.21
_exptl_crystal_F_000       871.50
_reflns_d_resolution_high  0.7724
 
loop_
 _symmetry_equiv_pos_as_xyz
 'x, y, z'
 '-x, y, -z+1/2'
 'x+1/2, y+1/2, z'
 '-x+1/2, y+1/2, -z+1/2'
 '-x, -y, -z'
 'x, -y, z-1/2'
 '-x+1/2, -y+1/2, -z'
 'x+1/2, -y+1/2, z-1/2'
 
_cell_length_a    14.0760
_cell_length_b     8.8770
_cell_length_c    16.2160
_cell_angle_alpha  90.000
_cell_angle_beta   93.250
_cell_angle_gamma  90.000
 
_shelx_F_squared_multiplier     1.000
 
loop_
 _refln_index_h
 _refln_index_k
 _refln_index_l
 _refln_F_squared_calc
 _refln_F_squared_meas
 _refln_F_squared_sigma
 _refln_observed_status
   4   0   0    21259.88    20271.66    336.12 o
   6   0   0     3244.16     3549.82     58.53 o
   8   0   0     6505.41     6862.86    122.20 o
  10   0   0     1342.09     1413.76     42.91 o
  12   0   0      459.52      416.87     23.25 o
  14   0   0     2989.13     3052.58    153.35 o
  16   0   0      493.17      520.79     50.15 o
  18   0   0      113.81      156.38     39.68 o
   3   1   0      524.87      579.68     14.72 o
   5   1   0     6983.43     6738.21     84.33 o
   7   1   0     6205.55     6115.97    245.74 o
   9   1   0        8.55        8.47      3.90 o
  11   1   0      237.97      222.06     14.78 o
  13   1   0      651.40      686.28     31.19 o
  15   1   0      930.77     1105.22     62.72 o
  17   1   0        2.60      -27.26     18.17 o
   0   2   0     2850.85     2540.04    190.28 o
   4   2   0      234.31      205.41      7.18 o
   6   2   0      550.89      547.85     11.94 o
   8   2   0     1232.66     1116.91     20.16 o
  10   2   0     2680.23     2747.42     46.21 o
  12   2   0     3111.74     3193.44    164.59 o
  14   2   0      273.93      230.75     21.92 o
  16   2   0      238.23      216.49     31.71 o
   1   3   0      562.53      613.69     14.57 o
   3   3   0      761.39      753.09     17.70 o
   5   3   0     2341.32     2381.21    117.32 o
   7   3   0      132.65      110.85      7.31 o
   9   3   0       12.28       25.96      6.26 o
  11   3   0      670.72      665.50     40.37 o
  13   3   0      815.30      797.78     32.23 o
  15   3   0        8.21       18.26     18.09 o
  17   3   0       14.57       81.01     55.11 o
   0   4   0     6779.83     6543.34    136.28 o
   2   4   0      110.68      142.12     11.37 o
   4   4   0     3317.71     3523.36     55.66 o
   6   4   0      237.21      254.80     18.85 o
   8   4   0     1794.65     1738.02     37.21 o
  10   4   0      363.67      314.95     14.89 o
  12   4   0       12.27       12.37     12.37 o
  14   4   0     1178.03     1147.64     60.82 o
  16   4   0      211.27      288.71     55.45 o
   1   5   0        5.34        8.98      7.53 o
   3   5   0       31.99       34.35      7.88 o
   5   5   0       10.17        2.07      8.54 o
   7   5   0      219.83      224.78     14.60 o
   9   5   0      145.78      147.05     21.75 o
  11   5   0      506.52      524.68     24.42 o
  13   5   0      198.11      164.70     33.54 o
  15   5   0       70.77       47.97     24.90 o
   0   6   0      136.62      159.67     41.67 o
   2   6   0      102.58      105.45     11.40 o
   4   6   0       25.37       23.04      9.17 o
   6   6   0     2695.66     2648.50     71.25 o
   8   6   0       17.35        4.28     13.84 o
  10   6   0       54.09       59.59     15.24 o
  12   6   0       50.93       91.63     39.84 o
  14   6   0      137.83      134.80     31.21 o
   1   7   0      736.85      748.74     65.05 o
   3   7   0      913.45      921.27     41.64 o
   5   7   0      464.88      499.66     29.97 o
   7   7   0      642.23      680.38     46.84 o
   9   7   0      834.33     1005.61     61.97 o
  11   7   0      533.36      484.28     68.09 o
  13   7   0        0.14      -42.99     43.32 o
   0   8   0     2310.86     2481.09    134.14 o
   2   8   0       31.36       65.88     49.97 o
   4   8   0     2835.33     3172.19    316.77 o
   6   8   0      153.41      210.35     33.04 o
   8   8   0      726.34      795.50     55.15 o
  10   8   0       15.00       14.94     44.82 o
  12   8   0      554.65      611.81     78.55 o
   1   9   0      402.45      376.29     39.52 o
   3   9   0      318.78      393.86     45.33 o
   5   9   0      191.22      157.56     37.85 o
   7   9   0        8.18       23.07     31.37 o
   9   9   0       16.18       26.39     48.14 o
  11   9   0       75.89      160.52     60.92 o
   0  10   0      263.58      292.88     59.94 o
   2  10   0        0.01       -6.64     34.69 o
   4  10   0      939.48      992.66     69.28 o
   6  10   0       56.85       56.27     54.45 o
   8  10   0       37.24       -9.79     49.63 o
   1  11   0        0.03       -6.64     39.67 o
   3  11   0        9.99       11.79     36.52 o
   5  11   0       16.20       20.09     80.01 o
 -17   1   1      115.52      122.11     29.05 o
 -15   1   1      201.04      165.79     48.06 o
 -13   1   1     1339.75     1316.41     44.34 o
 -11   1   1      280.09      295.08     13.92 o
  -9   1   1      357.35      382.87     12.53 o
  -7   1   1      459.30      479.99     10.10 o
  -5   1   1     1022.51      975.62     21.64 o
  -3   1   1      693.16      619.87     12.94 o
   3   1   1      285.69      300.79      6.24 o
   5   1   1     1735.47     1564.08     27.88 o
   7   1   1      210.27      249.43      8.59 o
   9   1   1      144.50      112.93      7.39 o
  11   1   1      389.88      422.24     22.50 o
  13   1   1      506.07      533.49     39.86 o
  15   1   1       22.93       79.27     19.02 o
  17   1   1       10.22       10.69     17.90 o
 -16   2   1       18.03       -6.07     15.23 o
 -14   2   1       20.39       10.20     14.51 o
 -12   2   1        2.12        0.00     10.39 o
 -10   2   1        0.26        0.78      4.75 o
  -8   2   1      138.06      166.09      6.24 o
  -6   2   1     6139.39     5959.03    107.55 o
  -4   2   1     9285.46     9681.77    393.52 o
  -2   2   1    20848.54    19576.13    574.52 o
   0   2   1    14312.35    14311.69    220.90 o
   2   2   1    22684.85    22624.92    432.71 o
   4   2   1     2828.01     2715.85     57.69 o
   6   2   1     5012.16     5193.91     81.68 o
   8   2   1      137.71      115.45     11.54 o
  10   2   1     1090.62     1178.33     71.65 o
  12   2   1       32.48       26.66      6.26 o
  14   2   1      137.72      135.99     26.40 o
  16   2   1      272.93      288.73     31.88 o
 -17   3   1        1.27       33.03     34.69 o
 -15   3   1      137.96      107.91     26.23 o
 -13   3   1       76.60       63.08     14.94 o
 -11   3   1     3190.73     3388.85     70.90 o
  -9   3   1        0.04        0.00      5.99 o
  -7   3   1      831.92      858.11     20.27 o
  -5   3   1      742.23      810.19     25.60 o
  -3   3   1        9.16       13.59     14.86 o
  -1   3   1        4.91        4.98      4.70 o
   1   3   1     3025.33     3050.52     47.99 o
   3   3   1       98.78       91.30      7.16 o
   5   3   1     1956.87     1795.86     33.24 o
   7   3   1        8.60        8.86      4.44 o
   9   3   1     2151.43     2117.36     35.70 o
  11   3   1       17.15        3.49     12.45 o
  13   3   1        5.88       44.65     20.09 o
  15   3   1      176.77      196.40     29.72 o
  17   3   1       48.12       79.68     36.35 o
 -16   4   1       54.13       33.03     39.84 o
 -14   4   1      144.23      135.80     28.55 o
 -12   4   1        5.87       13.62      9.88 o
 -10   4   1      680.51      667.24     24.25 o
  -8   4   1      336.15      373.96     16.14 o
  -6   4   1     4621.16     4592.52     88.71 o
  -4   4   1     1641.58     1688.34     31.48 o
  -2   4   1     1375.94     1219.65     29.80 o
   0   4   1      555.53      497.08     16.45 o
   2   4   1       77.15       73.88      6.93 o
   4   4   1     3573.82     3622.69     59.13 o
   6   4   1        1.26       -2.89     11.62 o
   8   4   1     2027.12     1934.32     39.62 o
  10   4   1      540.34      506.81     32.64 o
  12   4   1     1184.37     1180.03    115.93 o
  14   4   1       83.53       16.60     23.24 o
  16   4   1      544.97      619.95     52.81 o
 -15   5   1        0.57      -14.94     21.74 o
 -13   5   1       13.71       34.86     28.39 o
 -11   5   1      589.02      623.23     51.74 o
  -9   5   1     1274.47     1215.57     77.14 o
  -7   5   1     1765.25     1754.53     44.91 o
  -5   5   1      691.15      731.89     21.61 o
  -3   5   1     3714.60     3460.89     82.00 o
  -1   5   1      271.82      235.51     16.03 o
   1   5   1     3752.42     3691.78     63.19 o
   3   5   1      396.34      372.45     15.11 o
   5   5   1      478.27      485.54     51.16 o
   7   5   1      105.09      128.29     11.95 o
   9   5   1     1314.46     1262.62     44.72 o
  11   5   1       61.76       57.35     15.51 o
  13   5   1      967.45     1117.17     62.64 o
  15   5   1       59.48       28.05     26.39 o
 -14   6   1      814.36      919.43     66.78 o
 -12   6   1       12.18       -9.79     49.63 o
 -10   6   1     1925.41     1887.92     71.02 o
  -8   6   1      474.52      428.58     23.90 o
  -6   6   1     4174.89     4333.72    273.58 o
  -4   6   1       27.32       14.21      8.54 o
  -2   6   1      124.54       98.59     10.60 o
   0   6   1      139.92      122.41     22.75 o
   2   6   1     2103.84     2115.78     45.00 o
   4   6   1     2604.90     2675.46     59.30 o
   6   6   1     1580.75     1575.79     92.64 o
   8   6   1     4562.86     4668.53    104.50 o
  10   6   1      728.99      691.68     30.84 o
  12   6   1      126.87      111.39     39.51 o
  14   6   1      271.59      292.88     37.69 o
 -13   7   1      193.77      172.16     54.45 o
 -11   7   1      583.84      582.13     66.93 o
  -9   7   1      234.73      209.20     28.23 o
  -7   7   1        9.59        9.79     18.09 o
  -5   7   1      261.79      244.29     23.19 o
  -3   7   1       18.03       11.18     16.02 o
  -1   7   1        1.26       15.01     16.60 o
   1   7   1     1539.25     1538.25     46.01 o
   3   7   1      376.98      446.62     41.10 o
   5   7   1       94.15       64.18     21.09 o
   7   7   1     1106.84     1161.53     61.16 o
   9   7   1      132.92      126.50     26.56 o
  11   7   1      403.39      369.97     59.61 o
  13   7   1        0.24      -16.60     44.82 o
 -12   8   1       36.34       14.94     51.46 o
 -10   8   1      195.63      235.92     57.61 o
  -8   8   1      511.50      533.93     48.99 o
  -6   8   1      182.71      146.43     28.56 o
  -4   8   1     2735.72     3452.60    385.83 o
  -2   8   1      873.57      880.95     42.82 o
   0   8   1       36.63        9.89     20.41 o
   2   8   1     1826.36     1818.95     61.70 o
   4   8   1        2.08      -27.09     18.06 o
   6   8   1      795.88      789.86     42.33 o
   8   8   1       12.63       71.05     33.03 o
  10   8   1      382.27      288.76     63.76 o
  12   8   1       28.22       21.58     51.46 o
 -11   9   1        3.35       64.41     56.27 o
  -9   9   1      613.82      624.14     79.39 o
  -7   9   1        1.98        0.00     16.60 o
  -5   9   1       61.48       83.33     31.21 o
  -3   9   1       24.98       34.86     31.71 o
  -1   9   1      153.29      171.00     38.35 o
   1   9   1       71.17       78.19     31.71 o
   3   9   1       94.46       83.34     28.22 o
   5   9   1     1811.82     1939.54     89.79 o
   7   9   1       37.20        4.98     61.75 o
   9   9   1       73.67      223.61     58.43 o
  11   9   1       72.15      141.60     63.08 o
  -8  10   1      332.17      387.37     73.72 o
  -6  10   1        5.93       69.72     48.30 o
  -4  10   1       63.44       28.05     36.19 o
  -2  10   1      780.78      708.31     60.80 o
   0  10   1       23.85       33.03     29.88 o
   2  10   1       18.45       41.50     31.54 o
   4  10   1        0.59      -26.39     36.35 o
   6  10   1        1.24       46.31     46.64 o
   8  10   1       15.28       31.54     53.12 o
  -5  11   1        4.81      -31.54     81.50 o
  -3  11   1      451.92      398.70     56.96 o
  -1  11   1       37.21       -6.64     41.33 o
   1  11   1       47.63       -9.79     34.69 o
   3  11   1      181.23      172.16     42.83 o
   5  11   1        0.66       79.68     56.77 o
 -18   0   2      227.94      139.63     52.96 o
 -16   0   2       48.24      -14.94     29.88 o
 -14   0   2     3053.93     3573.81    156.19 o
 -12   0   2      402.36      334.80     38.69 o
 -10   0   2     8777.79     8803.39    246.15 o
  -8   0   2     1971.91     2104.24     52.46 o
  -6   0   2     1755.05     1737.09     40.83 o
  -4   0   2    23142.88    22090.76    526.54 o
   4   0   2     3711.51     3568.75     63.63 o
   6   0   2     8399.23     8246.56    149.39 o
   8   0   2     3186.31     3815.02     65.58 o
  10   0   2     5716.84     5938.04    107.23 o
  12   0   2      265.73      247.41     12.79 o
  14   0   2     2340.58     2612.33     91.68 o
  16   0   2      128.55       71.05     29.55 o
  18   0   2        8.36      -11.79     20.09 o
 -17   1   2      862.44      797.49     76.25 o
 -15   1   2      321.02      345.03     37.53 o
 -13   1   2      727.29      801.55    124.34 o
 -11   1   2      409.90      399.80     20.59 o
  -9   1   2     1109.66     1114.95     32.42 o
  -7   1   2      344.80      338.47      8.31 o
  -5   1   2     6079.14     5940.09    255.65 o
  -3   1   2     3686.75     3585.90     55.55 o
  -1   1   2       36.95       23.44      7.47 o
   3   1   2    15209.74    15241.65    233.05 o
   5   1   2     2866.89     2734.36     41.98 o
   7   1   2       23.05       37.34      3.93 o
   9   1   2      351.44      309.82     14.37 o
  11   1   2        1.72        9.43      6.56 o
  13   1   2      169.78      153.62     13.12 o
  15   1   2      255.28      250.94     23.24 o
  17   1   2       31.71       60.13     19.05 o
 -16   2   2       17.74       19.76     21.90 o
 -14   2   2      332.50      286.67     23.11 o
 -12   2   2     6246.32     6328.00    133.93 o
 -10   2   2        4.55       11.01      4.16 o
  -8   2   2     1303.82     1499.51     27.87 o
  -6   2   2      866.11      888.01     19.10 o
  -4   2   2     4558.89     4230.58     90.52 o
  -2   2   2    12661.57    11814.17    239.12 o
   0   2   2    12167.64    11483.94    177.88 o
   2   2   2    50717.71    52873.23   1690.97 o
   4   2   2     3737.91     3841.46    102.04 o
   6   2   2       52.99       11.79      3.15 o
   8   2   2        0.41        7.29     10.37 o
  10   2   2     2682.88     2700.91     47.91 o
  12   2   2      333.14      345.23     15.11 o
  14   2   2       11.28        0.00     16.60 o
  16   2   2     1107.32     1246.19     71.95 o
 -17   3   2      169.41      142.44     63.25 o
 -15   3   2      449.80      392.24     33.88 o
 -13   3   2       23.81        0.00     16.60 o
 -11   3   2      401.01      431.09     14.38 o
  -9   3   2        8.68       12.53      7.55 o
  -7   3   2     1048.02     1101.31     23.86 o
  -5   3   2      686.26      565.53     29.92 o
  -3   3   2    14509.29    14574.97    205.10 o
  -1   3   2     8986.72     9415.02    308.00 o
   1   3   2     7558.80     7100.48    102.95 o
   3   3   2     1887.32     1889.65     33.82 o
   5   3   2     8267.03     8478.34    195.85 o
   7   3   2      151.47      123.13     16.60 o
   9   3   2      423.96      441.30     14.52 o
  11   3   2     1239.30     1243.76     28.76 o
  13   3   2       16.94        9.79     11.45 o
  15   3   2        8.06        0.00     16.60 o
  17   3   2        6.40       -4.98     31.54 o
 -16   4   2        9.24       16.60     38.18 o
 -14   4   2      115.73      154.39     26.40 o
 -12   4   2      125.86      118.40      9.95 o
 -10   4   2     2768.74     2835.32     61.19 o
  -8   4   2      634.16      742.44     21.96 o
  -6   4   2     3207.39     3450.50     59.30 o
  -4   4   2     2458.45     2539.50     53.27 o
  -2   4   2       10.51       32.75     12.37 o
   0   4   2     2406.05     2528.93     94.43 o
   2   4   2     2172.19     2260.04     39.70 o
   4   4   2     3676.37     3903.42     63.13 o
   6   4   2     1551.21     1542.23     32.48 o
   8   4   2       12.28        9.96     11.62 o
  10   4   2      812.63      829.52     31.24 o
  12   4   2      205.27      193.21     24.66 o
  14   4   2      235.62      235.93     30.05 o
  16   4   2      480.52      445.54     46.50 o
 -15   5   2        0.02        6.64     39.67 o
 -13   5   2      174.40      149.42     27.89 o
 -11   5   2      338.55      303.58     20.53 o
  -9   5   2       98.36       91.31     13.70 o
  -7   5   2      532.89      458.05     18.84 o
  -5   5   2      270.09      254.90     18.85 o
  -3   5   2      381.89      363.92     14.04 o
  -1   5   2       42.10       49.86     14.69 o
   1   5   2     4132.08     4014.23    126.95 o
   3   5   2       60.92       68.94     14.11 o
   5   5   2     1610.79     1738.87     85.02 o
   7   5   2      197.63      195.98     12.82 o
   9   5   2     2640.54     2578.52    104.73 o
  11   5   2        7.88       -5.49      9.21 o
  13   5   2        2.34        9.79     31.37 o
  15   5   2       15.67       24.73     36.52 o
 -14   6   2      236.09      246.05     37.02 o
 -12   6   2        1.67       -4.98     49.96 o
 -10   6   2       61.34       30.31     15.12 o
  -8   6   2     2426.12     2385.75     63.37 o
  -6   6   2      336.48      368.67     23.50 o
  -4   6   2       55.08       63.07     11.72 o
  -2   6   2      271.09      201.56     18.68 o
   0   6   2        9.48       27.34     20.83 o
   2   6   2       36.24       35.34      9.21 o
   4   6   2     1641.07     1686.48     39.41 o
   6   6   2      524.28      510.69     22.06 o
   8   6   2       59.24       47.76     13.41 o
  10   6   2      218.56      206.60     60.35 o
  12   6   2        8.77       28.05     36.19 o
  14   6   2      456.96      498.68     47.33 o
 -13   7   2       74.26       29.88     47.97 o
 -11   7   2        0.95      -24.73     36.52 o
  -9   7   2       38.28       21.58     23.07 o
  -7   7   2      142.39      180.79     29.55 o
  -5   7   2       10.17       30.27     16.40 o
  -3   7   2      372.33      342.27     23.43 o
  -1   7   2     2103.12     2261.94     61.34 o
   1   7   2      627.28      660.65     53.49 o
   3   7   2      836.25      874.99     37.44 o
   5   7   2      137.03      161.87     21.17 o
   7   7   2     1966.34     2077.60     95.90 o
   9   7   2      107.66      165.84     46.15 o
  11   7   2        1.05      -13.11     36.35 o
  13   7   2       12.60        1.66     43.66 o
 -12   8   2       43.04       11.79     48.31 o
 -10   8   2       90.92      114.88     47.98 o
  -8   8   2      748.01      736.88     53.16 o
  -6   8   2      539.65      522.16     36.90 o
  -4   8   2      418.68      394.64     32.56 o
  -2   8   2      124.19      142.44     30.21 o
   0   8   2      298.88      295.16     27.57 o
   2   8   2      934.46     1010.14     45.03 o
   4   8   2       24.18        2.14     16.09 o
   6   8   2      812.27      821.24     43.79 o
   8   8   2       11.56      -76.94     51.29 o
  10   8   2      806.85      899.85     95.35 o
  12   8   2        4.77       38.34     48.47 o
 -11   9   2       50.31       76.03     63.25 o
  -9   9   2      468.82      560.62     92.66 o
  -7   9   2      151.73      134.80     35.03 o
  -5   9   2     1129.34     1254.95     75.11 o
  -3   9   2       25.17       38.35     26.73 o
  -1   9   2      512.59      528.30     50.65 o
   1   9   2       72.28      116.54     28.22 o
   3   9   2       82.55      107.57     26.32 o
   5   9   2       92.87      106.24     31.87 o
   7   9   2       22.10       41.50     44.65 o
   9   9   2      285.23      281.76     62.93 o
  11   9   2        2.98        8.30     51.62 o
  -8  10   2      226.12      182.96     84.84 o
  -6  10   2      841.88      892.54     70.60 o
  -4  10   2       12.23      -20.09     29.88 o
  -2  10   2      851.52      846.90     61.63 o
   0  10   2      105.93       93.30     34.70 o
   2  10   2     2482.91     2558.17    119.62 o
   4  10   2      135.19      126.50     33.04 o
   6  10   2      276.94       -4.98     75.05 o
   8  10   2        0.74       79.68     61.09 o
  -5  11   2        3.34      -11.79     53.28 o
  -3  11   2      342.91      247.40     49.98 o
  -1  11   2        0.72       -6.64     33.03 o
   1  11   2      261.81      248.71     51.47 o
   3  11   2       16.13      -79.93     53.28 o
 -17   1   3       12.97      -21.37     34.03 o
 -15   1   3        0.02        0.00     16.60 o
 -13   1   3      232.39      241.30     26.96 o
 -11   1   3        4.16       13.14      9.70 o
  -9   1   3      591.83      597.63     33.48 o
  -7   1   3      264.74      278.91      7.56 o
  -5   1   3        3.33       -8.15      8.64 o
  -3   1   3    14144.69    13494.41    188.08 o
  -1   1   3     3168.63     2916.21     46.99 o
   1   1   3     3530.39     3226.36     69.90 o
   3   1   3     1817.49     1640.46     29.34 o
   5   1   3       11.94        8.49      1.61 o
   7   1   3     1969.27     2121.38     84.29 o
   9   1   3      408.62      450.89     17.36 o
  11   1   3        0.14       -3.50      5.30 o
  13   1   3       32.83       31.78      6.30 o
  15   1   3      126.19      109.81     15.38 o
  17   1   3        2.58      -20.09     18.26 o
 -16   2   3      161.48      151.22     34.42 o
 -14   2   3      194.64      178.56     28.64 o
 -12   2   3      817.78      737.12     26.71 o
 -10   2   3        0.74       -2.62     11.10 o
  -8   2   3      470.21      445.03     15.45 o
  -6   2   3     1727.22     1864.85     32.60 o
  -4   2   3     1322.27     1317.66     25.14 o
  -2   2   3    14117.86    14859.32    303.16 o
   0   2   3     6786.14     6696.31     97.65 o
   2   2   3     1035.16      925.48     18.34 o
   4   2   3     4482.93     4596.76     68.81 o
   6   2   3       77.17      119.03      5.14 o
   8   2   3     1122.85     1133.78     31.26 o
  10   2   3       25.30       39.56     18.09 o
  12   2   3       31.36       34.86      6.81 o
  14   2   3      892.43     1055.32     55.66 o
  16   2   3        3.20        4.98     23.40 o
 -17   3   3      178.64       41.50     43.00 o
 -15   3   3      301.57      337.72     55.46 o
 -13   3   3      911.05      985.33     67.71 o
 -11   3   3      104.98      126.85     17.51 o
  -9   3   3     2180.04     2165.81     58.85 o
  -7   3   3      166.81      145.13      9.61 o
  -5   3   3      543.81      523.74     33.90 o
  -3   3   3     1214.86     1248.97     81.56 o
  -1   3   3    12354.16    12263.13    174.90 o
   1   3   3      887.82      847.04     22.54 o
   3   3   3     4634.52     4300.80     68.35 o
   5   3   3     1495.16     1669.40     30.79 o
   7   3   3     1378.61     1302.00     24.99 o
   9   3   3       98.42       63.42      6.17 o
  11   3   3      674.58      655.18     20.93 o
  13   3   3      271.84      272.30     22.91 o
  15   3   3      688.97      703.92     47.50 o
  17   3   3      163.61      197.56     40.01 o
 -16   4   3      330.32      346.69     60.77 o
 -14   4   3      275.26      261.67     30.38 o
 -12   4   3     1965.97     2035.13     51.59 o
 -10   4   3      650.00      563.78     40.53 o
  -8   4   3     4991.21     5041.24     88.18 o
  -6   4   3        1.01       -2.08      7.49 o
  -4   4   3    11044.54    10790.54    157.84 o
  -2   4   3        2.19       -5.73      9.13 o
   0   4   3       91.67       46.12      7.58 o
   2   4   3     2076.73     2081.31     36.88 o
   4   4   3     5542.36     5581.66     86.50 o
   6   4   3     3700.90     3706.45     62.01 o
   8   4   3     1972.84     2126.24     39.67 o
  10   4   3     3195.73     3298.24     60.98 o
  12   4   3     2127.89     2300.76     58.73 o
  14   4   3      184.47      169.01     28.56 o
  16   4   3       13.68        0.00     16.60 o
 -15   5   3       48.10      129.15     62.91 o
 -13   5   3      306.91      354.33     38.36 o
 -11   5   3       70.67       86.32     12.71 o
  -9   5   3     1361.22     1313.40     43.76 o
  -7   5   3      293.65      254.92     16.48 o
  -5   5   3      204.65      201.67     13.09 o
  -3   5   3       96.89      125.19     10.96 o
  -1   5   3     5937.89     5938.59     95.85 o
   1   5   3     1843.14     1881.90     49.62 o
   3   5   3     8756.64     8973.50    341.90 o
   5   5   3       59.86       49.73      9.01 o
   7   5   3     2548.56     2633.45    105.42 o
   9   5   3      763.69      804.99     25.82 o
  11   5   3     1034.50     1092.91     37.72 o
  13   5   3      145.06      197.56     32.04 o
  15   5   3       21.72        4.98     25.07 o
 -14   6   3       82.20       99.60     36.52 o
 -12   6   3      131.56       79.69     42.83 o
 -10   6   3       78.21       36.69     16.28 o
  -8   6   3      428.47      367.78     24.71 o
  -6   6   3      424.24      417.58     24.59 o
  -4   6   3       89.61       73.76     11.85 o
  -2   6   3     1361.49     1402.95     33.00 o
   0   6   3     3153.30     3282.67    206.42 o
   2   6   3      253.29      222.75     26.82 o
   4   6   3     1647.24     1765.95     42.80 o
   6   6   3     1549.33     1478.47     39.20 o
   8   6   3      668.43      637.79     25.90 o
  10   6   3       27.38       24.78     22.91 o
  12   6   3        1.00      -37.10     24.73 o
  14   6   3      422.45      387.40     44.83 o
 -13   7   3        3.34       14.94     46.64 o
 -11   7   3       22.20       -4.98     40.00 o
  -9   7   3      629.27      686.65     49.17 o
  -7   7   3      190.58      134.81     26.56 o
  -5   7   3      778.96      786.33     78.17 o
  -3   7   3      483.15      526.52     29.12 o
  -1   7   3      791.78      776.88     46.36 o
   1   7   3      483.56      524.86     29.37 o
   3   7   3      552.96      626.17     89.45 o
   5   7   3      144.22      139.54     19.47 o
   7   7   3      906.79      842.83     38.94 o
   9   7   3       27.76       42.99     38.01 o
  11   7   3       15.13       24.73     39.67 o
  13   7   3      165.34      171.00     38.35 o
 -12   8   3        0.21      -66.40     56.44 o
 -10   8   3       32.81       71.05     51.63 o
  -8   8   3        0.89      -36.35     28.05 o
  -6   8   3       37.91        8.30     23.41 o
  -4   8   3      772.60      835.13     54.16 o
  -2   8   3      174.89      157.56     29.72 o
   0   8   3        0.05       -1.99     16.67 o
   2   8   3      123.06      155.94     35.44 o
   4   8   3     1611.87     1737.38     59.55 o
   6   8   3      268.49      292.89     33.54 o
   8   8   3        8.54       58.10     41.66 o
  10   8   3      267.23      266.98     59.94 o
  12   8   3      123.94       97.95     48.47 o
 -11   9   3      148.52       97.95     64.58 o
  -9   9   3      474.98      489.55     81.20 o
  -7   9   3       82.23      147.41     39.51 o
  -5   9   3      160.53      202.21     34.70 o
  -3   9   3        8.71       -1.66     26.89 o
  -1   9   3       10.28        4.98     25.07 o
   1   9   3      647.38      690.98     53.48 o
   3   9   3       28.51       37.82     25.11 o
   5   9   3      323.57      247.41     35.87 o
   7   9   3       81.08       67.73     44.99 o
   9   9   3      100.55       93.30     49.64 o
  -8  10   3        6.73      -71.05     72.87 o
  -6  10   3       12.64        8.30     44.98 o
  -4  10   3        2.15        0.00     16.60 o
  -2  10   3       49.45      -64.41     43.16 o
   0  10   3      216.36      248.71     44.99 o
   2  10   3      780.26      716.94     58.97 o
   4  10   3        4.00      -36.35     46.15 o
   6  10   3        0.45       42.99     71.04 o
   8  10   3        1.57        9.79     59.26 o
  -3  11   3       65.36       93.29     43.33 o
  -1  11   3       23.60        6.64     39.67 o
   1  11   3       70.60       56.27     39.67 o
   3  11   3       46.21       -1.66     58.76 o
 -18   0   4      178.67       78.19     43.16 o
 -16   0   4      818.63      811.65     78.91 o
 -14   0   4       38.15       99.60     31.71 o
 -12   0   4      190.78      180.81     35.03 o
 -10   0   4     1165.39     1104.26     54.20 o
  -8   0   4      595.22      768.29     36.22 o
  -6   0   4     9243.99    10067.46    214.59 o
  -4   0   4     3821.31     3643.09     98.93 o
  -2   0   4       18.49       11.79      3.32 o
   0   0   4    11780.02    12295.69    212.56 o
   2   0   4      576.09      504.92     16.46 o
   4   0   4    11944.67    11732.90    197.08 o
   6   0   4     9855.07    10344.68    184.03 o
   8   0   4      939.96      828.53     25.77 o
  10   0   4       66.59       67.73      7.97 o
  12   0   4     1053.92     1068.94     31.91 o
  14   0   4      925.06      944.54     47.68 o
  16   0   4      214.12      285.89     33.04 o
 -17   1   4       41.50       39.38     66.40 o
 -15   1   4     1322.17     1531.87    125.32 o
 -13   1   4     1417.27     1527.21     79.72 o
 -11   1   4      544.43      514.79     36.54 o
  -9   1   4      208.53      224.83      9.86 o
  -7   1   4     7724.61     7603.01    103.93 o
  -5   1   4     1251.00     1023.22     22.56 o
  -3   1   4     2011.12     1911.61     36.90 o
  -1   1   4        9.83       11.49      7.47 o
   1   1   4      516.20      445.85      9.07 o
   3   1   4     7350.84     6932.21     87.19 o
   5   1   4      239.65      210.66      7.92 o
   7   1   4     2442.31     2405.27     38.08 o
   9   1   4        5.00       13.90      3.98 o
  11   1   4      351.31      348.18     11.63 o
  13   1   4      319.29      303.58     29.31 o
  15   1   4        5.82       -3.32     15.11 o
  17   1   4      222.29      196.41     26.23 o
 -16   2   4       81.80       42.15     24.27 o
 -14   2   4      680.13      743.21     42.69 o
 -12   2   4       42.72       51.51     11.54 o
 -10   2   4        0.09       -2.53      4.92 o
  -8   2   4     6005.67     6388.25     91.11 o
  -6   2   4     6936.69     7389.05    204.26 o
  -4   2   4      149.51       86.74      6.38 o
  -2   2   4    15693.68    15910.17    221.13 o
   0   2   4     7037.22     6975.62    175.38 o
   2   2   4     6390.48     6209.37    107.17 o
   4   2   4       53.48       18.97      3.24 o
   6   2   4       16.85       29.88     13.20 o
   8   2   4     7158.83     7385.37    138.05 o
  10   2   4      152.13      139.07     19.26 o
  12   2   4     2565.22     2642.74     62.92 o
  14   2   4        6.95       16.60     23.24 o
  16   2   4      656.31      640.44     45.34 o
 -17   3   4      459.32      373.13     80.21 o
 -15   3   4      202.86      230.50     31.75 o
 -13   3   4       25.43       20.90     12.94 o
 -11   3   4      326.12      333.51     12.50 o
  -9   3   4       22.52       23.69     10.62 o
  -7   3   4      902.22      875.12     21.96 o
  -5   3   4     7609.57     8536.73    502.24 o
  -3   3   4      246.38      235.74     10.49 o
  -1   3   4     5045.08     5289.30     83.37 o
   1   3   4    13635.04    13681.26    314.49 o
   3   3   4       89.69       99.74      6.60 o
   5   3   4     2942.37     3160.53    136.65 o
   7   3   4      269.94      301.57     19.93 o
   9   3   4      878.88      868.42     43.54 o
  11   3   4       13.01        8.30      4.98 o
  13   3   4        7.48        1.66     11.79 o
  15   3   4      145.84       91.64     24.90 o
  17   3   4      220.26      265.64     41.17 o
 -16   4   4       14.02       -3.32     43.49 o
 -14   4   4      153.36      117.54     21.25 o
 -12   4   4      421.98      371.99     55.63 o
 -10   4   4      751.27      754.77     24.54 o
  -8   4   4     2224.92     2390.62     56.20 o
  -6   4   4       92.66       94.17     14.28 o
  -4   4   4      703.68      768.93     20.01 o
  -2   4   4      910.96      969.89     26.69 o
   0   4   4      470.09      442.10     15.45 o
   2   4   4     1745.28     1813.27     34.44 o
   4   4   4     2284.22     2103.76     50.57 o
   6   4   4     1047.84     1070.75     26.63 o
   8   4   4       12.96       17.12      6.23 o
  10   4   4      109.45       81.01      8.13 o
  12   4   4        4.46       -6.64     19.92 o
  14   4   4      156.99      152.40     26.23 o
  16   4   4        0.02       14.94     24.90 o
 -15   5   4        4.83      -64.41     59.59 o
 -13   5   4      278.09      261.67     30.38 o
 -11   5   4        7.99      -16.67     19.09 o
  -9   5   4       35.80       13.29     11.56 o
  -7   5   4      123.81      101.71     14.67 o
  -5   5   4      926.76      956.31     26.74 o
  -3   5   4     1439.91     1506.10     33.58 o
  -1   5   4     1197.77     1311.97     50.23 o
   1   5   4     4318.49     4722.44     92.76 o
   3   5   4       62.30       74.54      9.94 o
   5   5   4       94.22       87.61     11.62 o
   7   5   4      596.63      556.45     18.11 o
   9   5   4      216.16      200.47     21.00 o
  11   5   4       13.67       16.60      9.96 o
  13   5   4        5.46       -4.98     16.60 o
  15   5   4      513.23      502.35     51.15 o
 -14   6   4      119.68      117.53     68.06 o
 -12   6   4      200.03      157.56     31.71 o
 -10   6   4     1751.92     1612.93    172.94 o
  -8   6   4      140.09       90.05     16.64 o
  -6   6   4      130.45      121.45     15.15 o
  -4   6   4      546.78      548.49     26.00 o
  -2   6   4        0.44       24.97      9.94 o
   0   6   4      158.74      148.48     12.26 o
   2   6   4       79.64       99.58     16.68 o
   4   6   4     2663.65     2733.78     62.49 o
   6   6   4      720.29      734.31     27.50 o
   8   6   4      369.86      373.14     22.09 o
  10   6   4      304.48      247.41     21.75 o
  12   6   4      231.87      287.40     35.86 o
  14   6   4        4.37      -39.84     39.67 o
 -13   7   4        0.06       99.60     49.63 o
 -11   7   4       31.61       39.84     33.37 o
  -9   7   4      164.04      141.61     28.06 o
  -7   7   4       53.61       47.97     26.56 o
  -5   7   4      218.84      189.61     30.38 o
  -3   7   4     1079.32      963.65     39.22 o
  -1   7   4      597.30      632.90     30.36 o
   1   7   4       27.29       25.15     17.26 o
   3   7   4     1381.37     1407.21     45.20 o
   5   7   4     1694.49     1838.94     79.41 o
   7   7   4      119.73      131.23     26.56 o
   9   7   4        1.93      -44.65     34.86 o
  11   7   4       62.95      119.19     41.83 o
  13   7   4      223.70      241.07     46.82 o
 -12   8   4        6.04      -13.11     49.63 o
 -10   8   4       37.87      -61.25     43.33 o
  -8   8   4       53.09       21.58     26.56 o
  -6   8   4        1.08       -4.98     28.38 o
  -4   8   4       93.73       74.54     24.57 o
  -2   8   4        0.10        9.79     21.41 o
   0   8   4      568.90      535.39     32.70 o
   2   8   4        1.20       -4.00     29.80 o
   4   8   4      727.02      760.71     38.24 o
   6   8   4      240.27      197.58     29.72 o
   8   8   4      496.45      509.67     60.78 o
  10   8   4        0.11       14.94     43.16 o
  12   8   4      625.89      779.25     97.82 o
  -9   9   4       60.37       71.05     54.95 o
  -7   9   4      899.77      899.93     70.94 o
  -5   9   4        7.83       23.07     29.71 o
  -3   9   4      504.50      597.87     53.81 o
  -1   9   4      384.35      415.14     49.82 o
   1   9   4      332.65      330.27     38.52 o
   3   9   4      155.10      156.39     41.84 o
   5   9   4      206.52      174.33     55.95 o
   7   9   4      439.00      500.50     69.25 o
   9   9   4      133.94       49.64     52.79 o
  -8  10   4      330.32      235.94     71.40 o
  -6  10   4      266.04      238.42     51.64 o
  -4  10   4      167.46      237.24     42.67 o
  -2  10   4      935.84      959.59     70.77 o
   0  10   4      723.42      799.95     69.10 o
   2  10   4      416.24      371.47     45.50 o
   4  10   4      426.90      354.36     72.07 o
   6  10   4        1.80       41.50     56.60 o
   8  10   4      102.19       23.07     76.03 o
  -3  11   4      374.56      385.72     64.09 o
  -1  11   4       10.05       -4.98     38.34 o
   1  11   4       81.81      -16.60     56.44 o
   3  11   4        0.04       21.58     52.95 o
 -17   1   5       32.30       26.52     28.17 o
 -15   1   5      881.38      860.81    115.96 o
 -13   1   5       83.84      126.82     25.81 o
 -11   1   5      639.04      611.35     39.82 o
  -9   1   5      232.88      258.92      7.53 o
  -7   1   5      519.10      532.43     16.68 o
  -5   1   5      908.17      974.83     19.61 o
  -3   1   5      980.30      953.32     18.97 o
  -1   1   5      183.21      150.96      6.00 o
   1   1   5     4521.40     4258.31     64.39 o
   3   1   5      691.16      745.44     13.28 o
   5   1   5        0.45       -0.83      4.69 o
   7   1   5      987.45     1091.47     79.14 o
   9   1   5      194.10      167.28      9.85 o
  11   1   5      116.39       87.49     18.18 o
  13   1   5      371.76      323.77     52.56 o
  15   1   5        9.40       -8.30     13.45 o
  17   1   5      141.38       64.41     56.28 o
 -16   2   5       14.89      -40.68     27.12 o
 -14   2   5      108.34       82.32     27.28 o
 -12   2   5      674.59      592.31     35.05 o
 -10   2   5      657.75      698.31     18.11 o
  -8   2   5      208.72      234.21     10.12 o
  -6   2   5     1720.92     1681.08     34.53 o
  -4   2   5      814.50      876.43     18.81 o
  -2   2   5     1027.79     1044.44     21.90 o
   0   2   5     2840.03     2983.48     48.28 o
   2   2   5      500.74      542.33     32.99 o
   4   2   5      842.63      739.23     14.33 o
   6   2   5     1086.11     1231.68     33.18 o
   8   2   5     3437.95     3434.93     67.63 o
  10   2   5       83.45       92.54     10.52 o
  12   2   5     2066.93     1944.12     64.72 o
  14   2   5      197.33      237.25     27.56 o
  16   2   5      227.93      184.12     28.72 o
 -17   3   5        9.37      -41.50     42.99 o
 -15   3   5       74.08       58.14     63.25 o
 -13   3   5      163.87      158.17     17.02 o
 -11   3   5      697.16      755.00     22.02 o
  -9   3   5     1097.19     1199.91     35.63 o
  -7   3   5      412.48      430.29     37.79 o
  -5   3   5     3464.16     3573.41    167.24 o
  -3   3   5      737.61      645.12     16.81 o
  -1   3   5      869.73      774.15     43.07 o
   1   3   5     3817.33     3811.86     62.40 o
   3   3   5     3011.11     3199.97     52.11 o
   5   3   5     2584.33     2574.68     40.70 o
   7   3   5        3.47       -7.29      8.22 o
   9   3   5     1347.71     1250.08     34.92 o
  11   3   5      414.03      382.62     27.07 o
  13   3   5      652.62      759.08     38.20 o
  15   3   5      115.92      151.40     30.05 o
 -16   4   5        7.44       87.81     63.41 o
 -14   4   5      792.38      560.81     77.24 o
 -12   4   5     1066.62     1059.61     36.24 o
 -10   4   5        9.56       -2.68      8.64 o
  -8   4   5       62.25       44.82     11.95 o
  -6   4   5     2578.39     2652.63     53.51 o
  -4   4   5       46.83       23.77      7.92 o
  -2   4   5      658.21      567.31     17.13 o
   0   4   5     1210.05     1233.24     26.35 o
   2   4   5    21052.65    21497.18    305.17 o
   4   4   5     2369.50     2465.79     44.38 o
   6   4   5     9219.54     9695.77    239.37 o
   8   4   5       49.64       33.03      5.15 o
  10   4   5     1776.97     1723.61     57.55 o
  12   4   5       55.53       56.27     18.26 o
  14   4   5       26.20       -3.32     31.71 o
  16   4   5      198.03      189.60     38.18 o
 -15   5   5      153.71       84.83     51.80 o
 -13   5   5      432.40      547.17     45.83 o
 -11   5   5        7.88      -13.54     16.71 o
  -9   5   5      127.62      140.28     15.01 o
  -7   5   5     1121.89     1050.64     35.55 o
  -5   5   5      240.19      272.39     15.45 o
  -3   5   5     4864.96     5012.39     86.67 o
  -1   5   5      724.40      608.77     19.22 o
   1   5   5     9315.27     9827.81    443.26 o
   3   5   5      605.91      585.28     19.50 o
   5   5   5      626.62      558.20     25.92 o
   7   5   5      259.33      259.77     29.47 o
   9   5   5       78.12       66.40      7.97 o
  11   5   5        5.84       38.34     16.60 o
  13   5   5      123.79       59.93     23.41 o
  15   5   5      166.34      127.33     37.69 o
 -14   6   5        7.90       34.86     69.88 o
 -12   6   5      731.53      665.59     50.50 o
 -10   6   5      661.90      585.56     39.70 o
  -8   6   5      945.44      894.51     35.29 o
  -6   6   5      725.63      753.60     40.37 o
  -4   6   5       91.44      136.34     15.84 o
  -2   6   5     1065.01     1075.22     30.01 o
   0   6   5      441.12      469.23     19.31 o
   2   6   5      219.99      235.75     15.64 o
   4   6   5     2033.57     2060.75     53.59 o
   6   6   5     1830.76     1999.61    203.11 o
   8   6   5     1350.02     1481.32     43.89 o
  10   6   5      371.30      351.37     33.54 o
  12   6   5      575.24      603.87     42.02 o
  14   6   5     1002.34      851.78     64.29 o
 -13   7   5      121.61      116.54     58.10 o
 -11   7   5     1683.10     1868.00     98.75 o
  -9   7   5      148.59      137.63     29.72 o
  -7   7   5     1330.29     1352.42     71.98 o
  -5   7   5      107.17       94.79     28.55 o
  -3   7   5       20.56       44.36     23.24 o
  -1   7   5        6.37       -8.20     13.00 o
   1   7   5      653.23      629.14     30.24 o
   3   7   5      256.17      257.57     32.79 o
   5   7   5      383.01      381.88     22.72 o
   7   7   5        4.01       -9.84     10.87 o
   9   7   5      531.46      502.39     42.02 o
  11   7   5        5.38      -23.07     26.56 o
  13   7   5       28.17      -20.09     31.71 o
 -12   8   5      129.65      162.69     61.26 o
 -10   8   5     1138.85     1109.14     76.10 o
  -8   8   5        0.38        3.32     28.38 o
  -6   8   5      463.31      413.51     41.35 o
  -4   8   5       90.17       89.31     28.55 o
  -2   8   5        1.11      -18.26     21.58 o
   0   8   5      180.89      150.49     43.25 o
   2   8   5     1155.11     1167.53     71.46 o
   4   8   5      607.76      580.74     31.96 o
   6   8   5        6.11      -16.60     24.90 o
   8   8   5       93.65       63.08     44.66 o
  10   8   5       31.70       16.60     44.82 o
  12   8   5        2.80      -20.09     66.90 o
  -9   9   5       16.37       21.58     34.86 o
  -7   9   5        3.97      -11.79     31.87 o
  -5   9   5       36.01       -4.98     29.88 o
  -3   9   5       36.25       18.26     28.22 o
  -1   9   5      108.60      113.05     38.18 o
   1   9   5       47.86       23.07     26.56 o
   3   9   5        0.52       -8.30     26.56 o
   5   9   5      157.15       63.09     41.50 o
   7   9   5        8.88      -47.97     41.17 o
   9   9   5        1.61      -73.20     68.39 o
  -8  10   5      341.45      295.72     77.04 o
  -6  10   5       35.99       64.41     39.84 o
  -4  10   5       12.80       16.60     33.20 o
  -2  10   5       24.91       38.35     44.98 o
   0  10   5      344.67      366.79     49.98 o
   2  10   5       30.79       46.31     29.88 o
   4  10   5        7.81      -29.88     47.97 o
   6  10   5      261.47      184.13     58.61 o
  -3  11   5      125.58      113.05     43.33 o
  -1  11   5      180.60      157.55     50.14 o
   1  11   5        0.47       -1.66     57.10 o
 -16   0   6        1.83       -9.79     49.63 o
 -14   0   6        2.31       -3.32     28.38 o
 -12   0   6      102.90      184.11     36.52 o
 -10   0   6     2755.85     2665.61    134.93 o
  -8   0   6      532.41      667.82     23.09 o
  -6   0   6     3756.09     4082.48    120.15 o
  -4   0   6     8845.02     8328.15    202.62 o
  -2   0   6      543.18      481.04     14.29 o
   0   0   6     9154.58     9537.98    169.10 o
   2   0   6     2321.59     2131.43     37.72 o
   4   0   6      116.39       93.31      6.31 o
   6   0   6     4021.33     3631.14     69.02 o
   8   0   6     1290.01     1250.07     28.77 o
  10   0   6     5351.30     5571.10    115.96 o
  12   0   6       88.34       86.32      8.30 o
  14   0   6     3752.18     4002.44    123.95 o
  16   0   6      114.07      117.53     39.68 o
 -17   1   6      732.71      734.69     62.27 o
 -15   1   6      173.07      140.04     31.63 o
 -13   1   6      501.79      476.60     36.72 o
 -11   1   6      127.84       97.79     23.49 o
  -9   1   6     2640.54     2724.06    229.57 o
  -7   1   6        3.51        8.86      8.38 o
  -5   1   6    10499.07    10800.09    145.09 o
  -3   1   6     2446.25     2405.44     37.02 o
  -1   1   6     8294.02     7930.33    138.92 o
   1   1   6     5724.74     6019.26    208.46 o
   3   1   6     2244.93     2156.12     50.79 o
   5   1   6     1114.79     1129.56     24.86 o
   7   1   6     1474.37     1379.77     29.05 o
   9   1   6     1824.93     1839.92     68.72 o
  11   1   6      876.77      938.74     51.59 o
  13   1   6      132.20      142.50     12.37 o
  15   1   6      432.53      447.36     34.54 o
  17   1   6       68.59       81.01     46.15 o
 -16   2   6        0.28      -11.48     22.33 o
 -14   2   6        0.53       17.01     25.16 o
 -12   2   6      459.64      469.57     35.96 o
 -10   2   6      213.08      221.48     22.33 o
  -8   2   6      135.54      146.73     11.46 o
  -6   2   6     2518.60     2782.46     53.82 o
  -4   2   6       31.84       33.81      8.30 o
  -2   2   6      445.79      406.09     45.94 o
   0   2   6     1929.53     1998.53     33.45 o
   2   2   6     2281.76     2325.33     63.30 o
   4   2   6     2939.67     2958.47     44.40 o
   6   2   6     2741.08     2668.69     52.83 o
   8   2   6     3140.97     3399.58     73.53 o
  10   2   6       74.89       58.10     11.79 o
  12   2   6      787.85      790.95     32.06 o
  14   2   6      193.24      169.01     24.41 o
  16   2   6       49.07       33.03     22.91 o
 -17   3   6        8.89       45.60     31.46 o
 -15   3   6       54.92      101.68     29.26 o
 -13   3   6      181.64      179.65     16.71 o
 -11   3   6        8.44       11.05      5.74 o
  -9   3   6      299.48      273.57     19.13 o
  -7   3   6       99.44       89.18      9.88 o
  -5   3   6        5.94        9.99      9.96 o
  -3   3   6      320.08      373.41     19.52 o
  -1   3   6      287.37      279.93     13.04 o
   1   3   6      130.82      171.25      8.65 o
   3   3   6       98.94      130.91      7.39 o
   5   3   6      265.42      238.71      8.77 o
   7   3   6     1222.21     1164.46     30.09 o
   9   3   6       67.40       54.92     10.23 o
  11   3   6      338.94      253.90     22.09 o
  13   3   6        3.29        9.79     13.28 o
  15   3   6        1.14        1.66     20.25 o
 -16   4   6       34.52       53.12     48.14 o
 -14   4   6       37.44      -33.03     29.88 o
 -12   4   6        0.23       -9.79      9.96 o
 -10   4   6        0.26       -6.63     14.86 o
  -8   4   6      154.45      162.45     15.44 o
  -6   4   6      247.09      200.57     12.99 o
  -4   4   6     1016.91     1122.10     27.29 o
  -2   4   6      466.10      493.77     17.66 o
   0   4   6      171.61      168.64     10.80 o
   2   4   6        5.37       24.21      7.04 o
   4   4   6      130.50      108.75      8.47 o
   6   4   6       33.81       37.10      5.93 o
   8   4   6        4.41       26.39     15.11 o
  10   4   6       66.83       23.07     14.94 o
  12   4   6      300.82      274.97     27.06 o
  14   4   6      514.57      580.08     45.17 o
 -15   5   6       34.26       93.29     55.11 o
 -13   5   6       65.06       46.31     28.22 o
 -11   5   6        1.12      -16.26     14.69 o
  -9   5   6        1.97        6.73     17.35 o
  -7   5   6     1816.91     1683.29     49.07 o
  -5   5   6      145.22      156.55     14.21 o
  -3   5   6       57.16       46.32     10.74 o
  -1   5   6      144.85      136.17     16.10 o
   1   5   6      240.60      260.71     14.38 o
   3   5   6     2076.91     2231.18     78.99 o
   5   5   6      932.28      896.75     25.25 o
   7   5   6      146.27      124.63     11.18 o
   9   5   6      357.81      308.53     12.95 o
  11   5   6       21.65       26.39     16.77 o
  13   5   6       83.37       64.41     22.91 o
  15   5   6      360.01      328.77     42.84 o
 -14   6   6        2.25      -87.81     64.90 o
 -12   6   6       12.37        4.98     28.39 o
 -10   6   6       42.34        7.65     19.92 o
  -8   6   6       33.03       43.47     20.00 o
  -6   6   6     1046.93     1047.29     55.01 o
  -4   6   6       72.99       75.89     13.12 o
  -2   6   6      140.28      160.56     19.92 o
   0   6   6     1462.82     1512.69     50.47 o
   2   6   6      485.98      449.40     20.67 o
   4   6   6      600.82      619.99     25.80 o
   6   6   6       47.96       36.49     11.51 o
   8   6   6       51.13       29.88     15.11 o
  10   6   6      357.72      315.66     34.70 o
  12   6   6       23.82        3.32     21.75 o
  14   6   6       24.72       -4.98     28.39 o
 -13   7   6       60.84       18.26     48.14 o
 -11   7   6        6.37       -8.30     33.20 o
  -9   7   6       53.38       69.72     33.37 o
  -7   7   6      440.82      435.27     40.85 o
  -5   7   6     2223.00     2053.85     85.03 o
  -3   7   6      591.44      593.20     30.23 o
  -1   7   6     1104.88     1241.10    118.75 o
   1   7   6     1233.88     1293.84    127.50 o
   3   7   6     4038.36     4307.10    103.35 o
   5   7   6      218.15      219.39     22.08 o
   7   7   6        3.07        1.66     21.91 o
   9   7   6      165.57      177.47     31.54 o
  11   7   6      102.95      113.05     28.55 o
  13   7   6        0.39       -9.79     29.71 o
 -12   8   6      148.02      230.92     69.39 o
 -10   8   6      136.40      170.99     41.50 o
  -8   8   6      381.10      406.83     44.34 o
  -6   8   6       71.51       66.40     26.56 o
  -4   8   6       41.97       23.07     26.56 o
  -2   8   6      173.35      179.64     31.71 o
   0   8   6       85.15       51.42     25.81 o
   2   8   6     1481.83     1552.68     99.83 o
   4   8   6       70.02       59.93     21.41 o
   6   8   6     1056.05     1125.43     71.12 o
   8   8   6      116.16       84.83     36.69 o
  10   8   6     1094.60     1189.15     78.76 o
  -9   9   6      565.39      533.93     54.64 o
  -7   9   6       27.12       18.26     34.86 o
  -5   9   6      659.60      699.59     66.77 o
  -3   9   6      335.28      297.06     45.00 o
  -1   9   6     1032.61     1047.46     68.62 o
   1   9   6      155.07      160.54     33.04 o
   3   9   6      104.36      104.59     35.03 o
   7   9   6      803.69      835.04    103.65 o
   9   9   6      111.27       54.95     53.12 o
  -6  10   6        2.71      -60.01     40.00 o
  -4  10   6      148.02      184.11     43.16 o
  -2  10   6        0.75      -26.39     36.35 o
   0  10   6      266.38      270.96     48.32 o
   2  10   6      174.53      137.63     54.45 o
   4  10   6        0.21      -24.73     44.49 o
   6  10   6        1.45      -36.35     51.62 o
 -17   1   7       86.56       75.45     52.29 o
 -15   1   7       31.91       35.01     59.59 o
 -13   1   7      214.99      164.28     26.58 o
 -11   1   7      977.96      949.89    117.66 o
  -9   1   7      526.09      497.61     22.45 o
  -7   1   7     1915.55     2003.24     43.85 o
  -5   1   7      563.91      564.34     13.65 o
  -3   1   7     2058.65     1992.46     68.67 o
  -1   1   7        2.76       -1.19      6.16 o
   1   1   7     1111.90     1262.28     27.45 o
   3   1   7     4198.05     4409.00     70.34 o
   5   1   7       32.80       39.67      1.74 o
   7   1   7     3051.01     2958.35     53.28 o
   9   1   7      437.52      472.23     16.15 o
  11   1   7     2818.77     2757.00     60.73 o
  13   1   7     1476.77     1380.90     46.06 o
  15   1   7       22.21      -44.65     47.97 o
 -16   2   7      218.87      216.65     43.33 o
 -14   2   7        5.44       21.58     26.31 o
 -12   2   7      563.33      518.78     73.16 o
 -10   2   7      455.87      466.78     47.33 o
  -8   2   7      103.48      124.97     25.48 o
  -6   2   7       29.62       18.11      6.17 o
  -4   2   7      200.48      162.73      9.78 o
  -2   2   7       14.19       14.43     10.71 o
   0   2   7     1847.57     1797.90     33.69 o
   2   2   7      310.49      280.63      8.70 o
   4   2   7     8726.18     8705.15    121.69 o
   6   2   7      100.23       76.81     15.11 o
   8   2   7     1079.43     1050.72     30.43 o
  10   2   7      209.63      164.35     15.64 o
  12   2   7       64.61       34.86     13.45 o
  14   2   7       29.22       16.60     14.94 o
  16   2   7      125.84      165.84     51.46 o
 -15   3   7      117.12      126.63     31.86 o
 -13   3   7       19.98       27.42     24.27 o
 -11   3   7      927.83     1030.56     48.02 o
  -9   3   7      174.39      139.70     14.50 o
  -7   3   7      359.05      376.43     19.32 o
  -5   3   7     1170.95     1164.20     28.72 o
  -3   3   7       38.42       16.60      7.04 o
  -1   3   7     5622.67     5552.98    171.85 o
   1   3   7      554.94      536.84     15.40 o
   3   3   7     1690.99     1581.11     34.12 o
   5   3   7        0.49       26.50      4.75 o
   7   3   7      345.35      314.07     19.85 o
   9   3   7      231.95      177.49     14.89 o
  11   3   7      565.52      684.63     34.05 o
  13   3   7      133.92      104.59     21.75 o
  15   3   7      730.40      699.61     51.82 o
 -16   4   7        7.84       41.50     46.64 o
 -14   4   7      224.05      186.28     34.53 o
 -12   4   7      159.00       97.95     15.27 o
 -10   4   7     1826.76     1723.65     62.52 o
  -8   4   7     1365.01     1460.42     42.88 o
  -6   4   7       24.99       33.67     10.41 o
  -4   4   7     1610.51     1507.54     70.46 o
  -2   4   7       48.36       41.27      8.19 o
   0   4   7     1582.66     1566.25     34.00 o
   2   4   7     1688.15     1805.93     34.05 o
   4   4   7      522.43      520.78     15.10 o
   6   4   7      958.65      911.57     33.07 o
   8   4   7     1280.49     1308.00     47.21 o
  10   4   7      516.99      408.57     26.41 o
  12   4   7      365.48      435.22     34.04 o
  14   4   7        2.74       34.86     23.07 o
 -15   5   7        1.70       58.10     48.47 o
 -13   5   7       11.76      -23.07     28.22 o
 -11   5   7      224.77      212.85     33.21 o
  -9   5   7      909.64      884.09    127.77 o
  -7   5   7      171.06      127.55     17.35 o
  -5   5   7     1540.40     1504.71     41.00 o
  -3   5   7     1597.62     1634.22     38.42 o
  -1   5   7     1498.92     1608.82     38.14 o
   1   5   7      502.15      432.15     17.97 o
   3   5   7     2149.11     2162.30     44.18 o
   5   5   7       25.97       29.09      8.44 o
   7   5   7       94.45       96.73     20.67 o
   9   5   7        3.34        1.66     15.11 o
  11   5   7      378.69      380.93     31.88 o
  13   5   7       72.54       58.10     21.75 o
 -14   6   7       10.74      -58.10     71.38 o
 -12   6   7      336.90      342.22     43.67 o
 -10   6   7     1420.59     1437.68     83.45 o
  -8   6   7      157.37       89.29     18.70 o
  -6   6   7       23.59        9.08     11.80 o
  -4   6   7     1148.50     1145.84     71.14 o
  -2   6   7      152.56      158.48     31.71 o
   0   6   7      246.61      228.44     30.97 o
   2   6   7      285.76      294.57     20.13 o
   4   6   7     5611.98     5871.46    124.12 o
   6   6   7      240.61      227.90     15.24 o
   8   6   7     1569.44     1586.98     55.20 o
  10   6   7       57.01       51.46     23.41 o
  12   6   7      545.32      457.70     41.85 o
 -13   7   7       48.47        0.00     16.60 o
 -11   7   7      412.10      464.62     47.49 o
  -9   7   7      505.08      454.21     48.66 o
  -7   7   7       14.23       26.39     24.73 o
  -5   7   7      307.04      257.71     28.73 o
  -3   7   7      476.80      491.70     43.18 o
  -1   7   7     1321.00     1341.76     46.06 o
   1   7   7      902.91      865.98     34.82 o
   3   7   7     2224.41     2378.19     65.46 o
   5   7   7       69.98       26.15     28.30 o
   7   7   7      542.84      504.23     43.85 o
   9   7   7      132.68      159.54     31.87 o
  11   7   7      197.68      171.00     29.88 o
 -10   8   7       72.09       73.21     36.19 o
  -8   8   7      386.86      371.46     47.16 o
  -6   8   7      726.92      716.93     52.32 o
  -4   8   7        4.06      -24.73     27.89 o
  -2   8   7       10.92       -1.66     18.43 o
   0   8   7       89.95       66.08     19.81 o
   2   8   7      506.66      530.28     31.55 o
   4   8   7      303.97      242.26     26.57 o
   6   8   7       52.65       13.11     28.05 o
   8   8   7      303.98      362.13     48.15 o
  10   8   7        0.53       -9.79     29.71 o
  -9   9   7       22.47       41.50     51.46 o
  -7   9   7        4.33       49.63     41.33 o
  -5   9   7      292.86      197.58     41.18 o
  -3   9   7        0.39       26.39     41.33 o
  -1   9   7      342.25      334.75     44.67 o
   1   9   7      172.97      127.34     26.73 o
   3   9   7        1.83       23.07     34.86 o
   5   9   7      525.93      445.57     58.46 o
   7   9   7        7.72      -34.86     33.20 o
   9   9   7       37.69       -9.79     52.95 o
  -6  10   7      304.75      216.34     52.80 o
  -4  10   7      144.92      139.62     39.51 o
  -2  10   7        9.12       -3.32     31.70 o
   0  10   7       61.55       41.50     34.69 o
   2  10   7       65.48       -3.32     51.79 o
   4  10   7       38.56      113.04     76.19 o
   6  10   7      634.87      714.65     91.51 o
 -16   0   8       24.92        1.66     42.00 o
 -14   0   8      309.74      411.78     66.08 o
 -12   0   8      225.18      221.16     53.30 o
 -10   0   8     1038.62     1076.97     42.88 o
  -8   0   8      359.93      397.08     21.09 o
  -6   0   8     1293.90     1404.81     55.05 o
  -4   0   8     1274.62     1565.35     41.92 o
  -2   0   8     3665.45     3636.97     74.06 o
   0   0   8        2.21       16.60      6.64 o
   2   0   8     5288.36     5571.24    103.94 o
   4   0   8     6363.56     6511.11    138.75 o
   6   0   8      721.58      811.91     20.94 o
   8   0   8      353.33      384.28     11.13 o
  10   0   8     2827.94     3089.14    163.37 o
  12   0   8      705.20      680.40     44.68 o
  14   0   8      295.10      251.22     33.54 o
  16   0   8      120.90      151.40     53.12 o
 -17   1   8       11.47       38.80     35.90 o
 -15   1   8      244.82      216.98     51.88 o
 -13   1   8      276.78      356.08     72.14 o
 -11   1   8      868.52      936.60     53.67 o
  -9   1   8      630.07      683.53     32.39 o
  -7   1   8     3849.52     3979.12     80.07 o
  -5   1   8      710.58      813.94     29.91 o
  -3   1   8     2267.13     2087.35     40.84 o
  -1   1   8     2893.37     3114.78     52.50 o
   1   1   8      955.32      770.97     34.26 o
   3   1   8      275.57      274.18     32.88 o
   5   1   8     4622.28     4398.02     63.18 o
   7   1   8     1446.79     1400.91     36.04 o
   9   1   8     5973.99     5856.18    135.36 o
  11   1   8      670.56      707.68     22.82 o
  13   1   8      410.31      448.83     22.81 o
  15   1   8       22.41       21.58     54.94 o
 -16   2   8        2.97      -33.87     40.92 o
 -14   2   8        6.14       20.50     36.22 o
 -12   2   8       76.47       80.01      6.38 o
 -10   2   8      576.21      541.03     27.16 o
  -8   2   8     1178.61     1203.67     29.92 o
  -6   2   8       28.20       41.86      7.29 o
  -4   2   8     1636.66     1689.93     73.23 o
  -2   2   8      299.22      255.93     10.10 o
   0   2   8     2050.02     1908.23     35.90 o
   2   2   8     3219.23     3334.53     51.42 o
   4   2   8     1836.44     1683.27     28.39 o
   6   2   8       64.00       74.95      9.63 o
   8   2   8       32.30       13.01     10.86 o
  10   2   8      278.99      298.83     18.32 o
  12   2   8     1191.90     1192.26     45.04 o
  14   2   8        0.84       -1.66     16.77 o
  16   2   8      373.57      405.15     75.38 o
 -15   3   8       11.03      -16.18     33.70 o
 -13   3   8       10.37      -24.92     39.67 o
 -11   3   8        5.29        4.55      5.73 o
  -9   3   8       41.16       25.47     24.07 o
  -7   3   8       26.78       14.44     11.60 o
  -5   3   8     1435.46     1598.48     41.12 o
  -3   3   8     6984.98     7445.75    115.53 o
  -1   3   8       47.19       40.23      7.44 o
   1   3   8      724.40      671.49     17.31 o
   3   3   8       97.18      102.46      7.88 o
   5   3   8      348.20      373.17     10.19 o
   7   3   8      376.63      371.05     55.80 o
   9   3   8     1065.85      977.72     38.22 o
  11   3   8     1226.65     1192.33     45.04 o
  13   3   8      568.31      547.24     32.39 o
  15   3   8       79.29      114.87     27.89 o
 -14   4   8        0.00        3.32     28.38 o
 -12   4   8       54.23       26.39     29.71 o
 -10   4   8      172.17      166.97     24.57 o
  -8   4   8       16.18       11.79     13.45 o
  -6   4   8       98.86       88.05     13.84 o
  -4   4   8       90.50       93.41     24.82 o
  -2   4   8      312.52      327.37     17.85 o
   0   4   8      298.02      321.50     41.02 o
   2   4   8        7.19        0.15      6.49 o
   4   4   8      378.81      417.24     14.36 o
   6   4   8       24.41       15.69      5.87 o
   8   4   8        7.52       -1.66     15.11 o
  10   4   8     1135.58     1039.84     44.70 o
  12   4   8      288.20      261.68     26.40 o
  14   4   8       21.72        8.30     23.41 o
 -15   5   8       11.17       -1.66     50.30 o
 -13   5   8        1.45        1.66     28.55 o
 -11   5   8       21.35        1.66     26.89 o
  -9   5   8      124.12       62.75     14.08 o
  -7   5   8      181.91      202.84     20.43 o
  -5   5   8     2191.33     2320.99    124.83 o
  -3   5   8      221.55      198.29     15.09 o
  -1   5   8        0.91        6.42     12.45 o
   1   5   8      345.96      384.29     20.64 o
   3   5   8      343.77      328.81     15.28 o
   5   5   8      213.34      219.86     20.17 o
   7   5   8      299.46      261.72     14.23 o
   9   5   8      532.06      539.61     34.05 o
  11   5   8      304.64      252.55     29.72 o
  13   5   8       88.66       78.19     26.73 o
 -14   6   8       33.48      210.32     85.16 o
 -12   6   8      198.20      235.92     40.01 o
 -10   6   8        2.47       24.73     24.73 o
  -8   6   8      171.57      187.44     24.57 o
  -6   6   8        3.05       11.79     18.43 o
  -4   6   8        4.22       27.90     14.67 o
  -2   6   8      117.60      142.59     27.97 o
   0   6   8     1529.99     1514.02     47.30 o
   2   6   8       42.32       54.43     13.72 o
   4   6   8     1103.58     1028.66     36.31 o
   6   6   8       75.78       63.50     11.73 o
   8   6   8      895.45      912.29     56.65 o
  10   6   8        4.83       13.11     23.07 o
  12   6   8        0.27        9.79     24.73 o
 -13   7   8       15.94       29.88     51.62 o
 -11   7   8       13.13      -31.54     33.36 o
  -9   7   8       96.65       74.54     33.04 o
  -7   7   8     2163.56     2463.83    105.30 o
  -5   7   8      187.09      198.73     26.40 o
  -3   7   8      585.32      555.52     43.10 o
  -1   7   8       22.06       26.68     16.58 o
   1   7   8     1729.87     1674.38     53.76 o
   3   7   8     1043.73     1052.45     41.58 o
   5   7   8       11.88        8.30     16.77 o
   7   7   8      308.82      358.98     38.69 o
   9   7   8      364.63      418.44     46.66 o
  11   7   8        2.11       26.39     28.05 o
 -10   8   8      339.55      345.20     55.96 o
  -8   8   8        6.37      -46.31     33.20 o
  -6   8   8       84.81      111.39     35.19 o
  -4   8   8        0.74       18.26     23.40 o
  -2   8   8     1066.04     1249.10     57.66 o
   0   8   8      118.31      101.17     22.41 o
   2   8   8      158.57      216.32     28.72 o
   4   8   8       62.92       66.40     31.21 o
   6   8   8      244.66      270.96     40.18 o
   8   8   8      489.64      576.08     52.81 o
  10   8   8       22.88       29.88     39.67 o
  -9   9   8      308.83      223.65     46.32 o
  -7   9   8       35.24       24.73     34.86 o
  -5   9   8       56.18        9.79     39.67 o
  -3   9   8      712.77      781.68     61.46 o
  -1   9   8       14.61      -13.11     23.07 o
   1   9   8      140.86      146.42     28.55 o
   3   9   8      969.01     1029.07     78.42 o
   5   9   8     2560.11     2890.07    144.74 o
   7   9   8       53.02        9.79     34.69 o
  -6  10   8        4.17      -53.12     38.01 o
  -4  10   8        0.03      -52.29     34.86 o
  -2  10   8        1.70        3.32     41.83 o
   0  10   8      356.92      349.86     76.21 o
   2  10   8       16.67       54.94     61.58 o
   4  10   8       34.50      135.79     66.40 o
 -15   1   9       37.82       59.78     32.14 o
 -13   1   9      536.70      536.14     47.15 o
 -11   1   9      891.51      818.90     26.37 o
  -9   1   9       10.70       10.57     11.10 o
  -7   1   9       52.03       64.54     17.60 o
  -5   1   9      406.54      391.99     12.94 o
  -3   1   9       43.04       56.46      6.39 o
  -1   1   9     1715.80     1903.52     33.32 o
   1   1   9     5059.55     5394.27     81.04 o
   3   1   9     3129.80     3115.54     50.35 o
   5   1   9       58.59       46.75      4.29 o
   7   1   9      494.22      453.88     18.89 o
   9   1   9      604.38      629.74     35.05 o
  11   1   9      887.55      932.10     25.67 o
  13   1   9       39.32       36.70     26.56 o
  15   1   9       62.85       29.88     49.80 o
 -16   2   9        1.39       20.48     39.84 o
 -14   2   9        4.10       29.52     26.40 o
 -12   2   9       38.87       17.25     11.11 o
 -10   2   9       60.33       53.04     12.26 o
  -8   2   9        0.04       -3.22      6.64 o
  -6   2   9     1273.15     1307.97     59.78 o
  -4   2   9     1302.97     1387.05     28.53 o
  -2   2   9     1709.88     1752.03     49.85 o
   0   2   9      853.66      931.76     20.39 o
   2   2   9      327.46      293.83     33.71 o
   4   2   9      525.47      570.36     29.74 o
   6   2   9       34.98       41.50      9.96 o
   8   2   9        0.69        4.98     10.13 o
  10   2   9       32.57       30.54     10.79 o
  12   2   9       46.22       78.19     18.09 o
  14   2   9      118.40      114.88     21.91 o
 -15   3   9       55.91      115.64     39.54 o
 -13   3   9      269.80      324.48     40.52 o
 -11   3   9      432.94      428.00     35.54 o
  -9   3   9     1990.54     2083.29    102.65 o
  -7   3   9      610.19      660.91     89.12 o
  -5   3   9      304.95      335.08     21.09 o
  -3   3   9      665.26      762.37     33.15 o
  -1   3   9     1850.02     1836.49     43.36 o
   1   3   9       99.08       92.03     11.70 o
   3   3   9      307.31      358.73     17.19 o
   5   3   9     5293.42     5465.15     99.37 o
   7   3   9      482.17      453.09     22.58 o
   9   3   9     2322.13     2476.92     69.06 o
  11   3   9       31.45       67.73     16.77 o
  13   3   9     2086.79     2203.28     84.15 o
  15   3   9       70.61       44.65     21.75 o
 -14   4   9      306.41      247.40     41.01 o
 -12   4   9      257.04      111.41     35.20 o
 -10   4   9      211.80      248.71     23.08 o
  -8   4   9      266.94      312.82     24.57 o
  -6   4   9        5.44       14.97     13.05 o
  -4   4   9      756.10      726.17     55.66 o
  -2   4   9     2660.63     2814.94    132.03 o
   0   4   9     1539.25     1528.98     34.76 o
   2   4   9     2810.58     2739.42     92.81 o
   4   4   9      658.04      686.96     75.18 o
   6   4   9     4685.94     4741.04     86.86 o
   8   4   9       96.21       93.30     18.10 o
  10   4   9      992.27     1029.19     47.02 o
  12   4   9       21.99       47.97     18.09 o
  14   4   9      558.75      522.63     48.49 o
 -13   5   9      268.23      241.08     43.00 o
 -11   5   9       58.87       76.03     31.21 o
  -9   5   9      499.71      528.30     35.54 o
  -7   5   9     1266.82     1145.23     73.39 o
  -5   5   9     1356.84     1325.76     39.98 o
  -3   5   9      478.94      549.21     58.30 o
  -1   5   9     2864.37     2796.34     92.21 o
   1   5   9     2301.91     2426.35     57.85 o
   3   5   9     2285.95     2334.50    153.64 o
   5   5   9      107.94      145.52     15.52 o
   7   5   9        6.98        4.84      6.33 o
   9   5   9      201.74      176.49     27.06 o
  11   5   9        0.22      -24.73     21.41 o
  13   5   9      396.49      397.02     37.36 o
 -12   6   9       15.79       16.60     36.52 o
 -10   6   9       21.04      -29.88     28.05 o
  -8   6   9       41.00       54.95     24.73 o
  -6   6   9     1132.11     1195.10     50.69 o
  -4   6   9      593.65      522.27     29.47 o
  -2   6   9       82.35       97.61     36.69 o
   0   6   9      326.34      266.79     20.93 o
   2   6   9        3.41      -16.31     10.87 o
   4   6   9      678.57      650.81     56.31 o
   6   6   9      258.02      278.67     57.78 o
   8   6   9      184.17      177.48     24.90 o
  10   6   9      632.86      634.30     45.18 o
  12   6   9       11.90       39.84     29.88 o
 -11   7   9       10.76      -21.58     33.36 o
  -9   7   9       48.43       58.10     36.69 o
  -7   7   9       11.19       -6.64     23.24 o
  -5   7   9       39.21       49.63     22.91 o
  -3   7   9      122.93      174.31     23.74 o
  -1   7   9      942.01     1060.08     43.37 o
   1   7   9      849.05      945.66    108.74 o
   3   7   9       62.98       38.95     23.16 o
   5   7   9      713.50      797.67     57.47 o
   7   7   9       55.28       67.73     32.87 o
   9   7   9       31.42       49.63     31.54 o
  11   7   9      305.22      277.78     38.02 o
 -10   8   9       25.34       -3.32     41.83 o
  -8   8   9      222.40      132.99     38.52 o
  -6   8   9      164.09      157.55     34.70 o
  -4   8   9      306.23      318.47     34.87 o
  -2   8   9        5.77       44.65     21.75 o
   0   8   9        0.32      -29.38     19.59 o
   2   8   9        4.13      -20.09     21.58 o
   4   8   9      292.05      255.20     37.69 o
   6   8   9      716.55      919.37     74.08 o
   8   8   9      250.07      209.20     41.18 o
  10   8   9        3.34       -3.32     31.70 o
  -7   9   9       80.10      106.24     42.83 o
  -5   9   9       16.90      -57.27     38.18 o
  -3   9   9       30.68       -8.30     23.41 o
  -1   9   9        4.84      -13.11     24.90 o
   1   9   9      257.26      308.49     52.96 o
   3   9   9      183.40      186.27     46.65 o
   5   9   9      462.61      462.98     59.62 o
   7   9   9       11.17      -20.09     35.02 o
  -4  10   9        0.88        1.66     42.00 o
  -2  10   9       61.40       58.10     39.67 o
   0  10   9       12.48       -1.66     52.12 o
   2  10   9       64.30       74.53     41.50 o
 -16   0  10        0.55       47.97     53.12 o
 -14   0  10       25.66      -31.54     39.84 o
 -12   0  10        8.35       18.26     11.45 o
 -10   0  10      299.95      340.73     27.07 o
  -8   0  10       23.98        6.64     14.77 o
  -6   0  10     1346.87     1212.82     56.87 o
  -4   0  10        2.71       -8.30      9.96 o
  -2   0  10      229.71      174.36     15.11 o
   0   0  10     3700.70     4089.59     88.83 o
   2   0  10     3086.31     2994.78     76.05 o
   4   0  10     1143.74     1159.20     30.59 o
   6   0  10      758.57      811.84     23.26 o
   8   0  10      959.13      949.72     25.09 o
  10   0  10      709.56      736.90     68.61 o
  12   0  10      347.94      339.24     36.03 o
  14   0  10      305.39      242.25     36.86 o
 -15   1  10      435.08      407.90     50.56 o
 -13   1  10       65.11       17.33     32.04 o
 -11   1  10      173.09      184.54     14.48 o
  -9   1  10       12.74       15.09     14.08 o
  -7   1  10      111.19      106.47     14.20 o
  -5   1  10      411.74      373.90     26.16 o
  -3   1  10      380.50      445.14     24.58 o
  -1   1  10     2541.30     2673.58     46.21 o
   1   1  10      477.38      551.77     31.89 o
   3   1  10     2522.55     2312.29     55.23 o
   5   1  10       33.98       31.74      5.45 o
   7   1  10     8067.54     8234.81    201.83 o
   9   1  10     1392.56     1357.21     48.96 o
  11   1  10      272.72      278.51     13.26 o
  13   1  10        6.47       -7.03     18.47 o
  15   1  10      298.79      389.02     75.55 o
 -16   2  10        0.34       11.41     32.13 o
 -14   2  10      112.35      115.72     32.21 o
 -12   2  10        0.32        9.48     17.35 o
 -10   2  10      474.43      503.31     42.02 o
  -8   2  10     1555.44     1723.60     37.92 o
  -6   2  10      410.88      368.27     14.70 o
  -4   2  10      248.81      242.70     30.72 o
  -2   2  10      131.92      144.85     12.45 o
   0   2  10     1959.68     2016.34    129.11 o
   2   2  10     1789.55     1834.45     97.94 o
   4   2  10       48.09       33.11     29.71 o
   6   2  10     1132.13     1198.18     33.91 o
   8   2  10      435.77      463.02     21.09 o
  10   2  10     1004.96     1079.41     34.89 o
  12   2  10     1550.94     1564.13     58.02 o
  14   2  10      855.22      944.38    105.15 o
 -15   3  10       37.19       40.21     42.56 o
 -13   3  10      550.15      464.17     66.93 o
 -11   3  10        1.48       15.35     12.40 o
  -9   3  10     1051.64     1083.91     32.05 o
  -7   3  10      443.34      446.71     27.24 o
  -5   3  10     5261.14     5537.23    101.03 o
  -3   3  10     3440.24     3669.30     67.58 o
  -1   3  10     1471.03     1522.59    101.05 o
   1   3  10       93.32       66.28     22.49 o
   3   3  10      285.97      269.14     32.38 o
   5   3  10      814.49      765.75     20.88 o
   7   3  10      488.92      473.68     28.40 o
   9   3  10     1312.59     1278.42     49.53 o
  11   3  10       22.81       23.07     16.43 o
  13   3  10       14.65      -11.79     15.11 o
 -14   4  10        2.63      -23.07     36.35 o
 -12   4  10       11.32       13.11     28.05 o
 -10   4  10       62.40       39.84     16.43 o
  -8   4  10      133.04      146.43     16.77 o
  -6   4  10      354.89      318.51     20.43 o
  -4   4  10      604.84      631.21     26.99 o
  -2   4  10      334.55      286.04     15.23 o
   0   4  10      232.11      262.74     20.17 o
   2   4  10       32.74       36.69     12.28 o
   4   4  10       12.02       10.87      7.16 o
   6   4  10       20.32        7.56      5.18 o
   8   4  10        0.01      -23.07     16.43 o
  10   4  10       37.85       -9.79     16.60 o
  12   4  10       31.85        8.30     20.09 o
  14   4  10      282.72      201.06     34.70 o
 -13   5  10      385.38      337.74     49.48 o
 -11   5  10       97.36       34.86     29.88 o
  -9   5  10      395.13      380.94     31.88 o
  -7   5  10       33.63       -4.98     23.41 o
  -5   5  10      650.90      638.19     71.60 o
  -3   5  10      602.28      600.23     29.02 o
  -1   5  10      294.33      274.83     16.69 o
   1   5  10      148.96      107.99     18.93 o
   3   5  10      888.37      839.13     35.06 o
   5   5  10       35.13       17.43      8.33 o
   7   5  10       18.66       34.86     19.75 o
   9   5  10      193.10      230.94     28.56 o
  11   5  10      727.90      695.30     45.18 o
  13   5  10      146.60       84.83     28.55 o
 -12   6  10        3.21       87.81     36.68 o
 -10   6  10       19.53        6.64     34.69 o
  -8   6  10       14.99        8.30     21.75 o
  -6   6  10      105.25       59.93     21.42 o
  -4   6  10      750.09      727.80     78.58 o
  -2   6  10     1224.44     1253.18     82.44 o
   0   6  10      204.91      217.53     19.56 o
   2   6  10      179.00      173.86     18.35 o
   4   6  10        5.49       11.78     12.37 o
   6   6  10      267.93      216.35     34.70 o
   8   6  10       41.80       39.84     21.58 o
  10   6  10      672.10      706.06     45.51 o
  12   6  10        2.53        0.00     16.60 o
 -11   7  10       99.20      147.41     48.47 o
  -9   7  10      459.69      377.79     50.65 o
  -7   7  10       73.10      107.90     27.89 o
  -5   7  10      114.34       96.45     29.55 o
  -3   7  10      107.35       94.79     27.06 o
  -1   7  10      691.51      737.16     37.86 o
   1   7  10      867.50      763.57     35.41 o
   3   7  10      275.08      304.18     28.39 o
   5   7  10      101.58      116.54     31.71 o
   7   7  10      232.39      226.13     36.69 o
   9   7  10       82.08       51.46     29.88 o
  11   7  10        4.45       42.99     28.38 o
 -10   8  10        8.45      -47.97     42.83 o
  -8   8  10       36.85       -1.66     37.02 o
  -6   8  10      121.06       79.69     29.88 o
  -4   8  10       49.84       26.39     23.07 o
  -2   8  10        0.35        1.66     23.40 o
   0   8  10       41.91       11.79     23.41 o
   2   8  10      277.23      273.63     41.84 o
   4   8  10       81.02      -31.54     36.69 o
   6   8  10      331.83      366.79     49.98 o
   8   8  10      237.39      251.20     47.82 o
  -7   9  10       28.56       79.68     46.48 o
  -5   9  10      683.36      636.46     61.62 o
  -3   9  10        8.61       29.88     29.88 o
  -1   9  10      269.92      294.21     37.69 o
   1   9  10      123.15       38.35     34.86 o
   3   9  10     1589.85     1612.72    104.72 o
   5   9  10        0.00      -51.46     49.63 o
  -2  10  10      152.90       76.03     59.76 o
   0  10  10      523.53      466.48     77.39 o
 -15   1  11        4.38      -30.84     34.49 o
 -13   1  11       96.77       92.69     58.02 o
 -11   1  11      402.97      326.43     19.25 o
  -9   1  11      887.81      845.93     37.68 o
  -7   1  11      219.95      247.58     20.92 o
  -5   1  11      377.38      372.63     15.28 o
  -3   1  11      842.01      950.75     38.56 o
  -1   1  11      338.48      362.64     23.91 o
   1   1  11      114.96      112.83      9.39 o
   3   1  11        0.25        4.31      5.62 o
   5   1  11     2426.14     2490.51     43.21 o
   7   1  11     4744.32     4723.11     99.39 o
   9   1  11      302.09      320.77     20.26 o
  11   1  11      167.45      111.89     25.26 o
  13   1  11        9.85       17.00     32.29 o
 -14   2  11       33.58        2.77     32.32 o
 -12   2  11       25.82       23.08     12.28 o
 -10   2  11        0.06        4.28     20.83 o
  -8   2  11      114.67      131.73     35.11 o
  -6   2  11       23.35       23.73      6.54 o
  -4   2  11     1143.59     1143.86     25.85 o
  -2   2  11      924.71      909.74     21.48 o
   0   2  11     1478.16     1443.79     31.20 o
   2   2  11       16.22       26.02      7.01 o
   4   2  11      591.44      598.03     19.93 o
   6   2  11      742.46      692.29     14.64 o
   8   2  11      191.60      172.17     14.94 o
  10   2  11      240.97      232.28     23.58 o
  12   2  11        5.62        8.30     15.11 o
  14   2  11        7.23      -38.34     46.48 o
 -15   3  11      103.56      155.53     79.68 o
 -13   3  11        5.32       57.12     31.09 o
 -11   3  11     1271.48     1247.21     69.80 o
  -9   3  11      345.27      337.41     27.90 o
  -7   3  11       66.27       46.93     19.92 o
  -5   3  11      272.46      206.76     12.44 o
  -3   3  11      883.97      918.68     27.31 o
  -1   3  11       45.38       38.66     30.71 o
   1   3  11     1642.68     1538.06     32.23 o
   3   3  11     5850.50     6068.20     98.36 o
   5   3  11     4879.61     4957.04    182.23 o
   7   3  11      219.66      259.01     19.76 o
   9   3  11      106.86       93.30     18.10 o
  11   3  11      904.62      866.06     43.19 o
  13   3  11      166.64      208.02     27.06 o
 -14   4  11        0.83      -42.99     39.51 o
 -12   4  11       10.21      -36.35     34.86 o
 -10   4  11        0.45      -13.11     16.60 o
  -8   4  11      274.76      304.19     21.25 o
  -6   4  11      202.58      233.44     19.92 o
  -4   4  11     2562.74     2615.97     70.35 o
  -2   4  11       76.90       47.08     10.53 o
   0   4  11      290.74      281.91     30.06 o
   2   4  11       50.68       34.73      9.96 o
   4   4  11      188.55      186.03     31.63 o
   6   4  11        6.18        6.66      4.75 o
   8   4  11     1512.71     1490.92     56.69 o
  10   4  11      206.17      232.27     26.07 o
  12   4  11     1405.40     1579.89     74.62 o
 -13   5  11       13.82        0.00     16.60 o
 -11   5  11      158.20      167.84     29.55 o
  -9   5  11      819.52      790.92     43.52 o
  -7   5  11     2041.65     2124.06     67.70 o
  -5   5  11       30.56       56.27     16.43 o
  -3   5  11     2105.32     2233.81    179.37 o
  -1   5  11       64.64       90.55     33.53 o
   1   5  11     5288.72     5633.78    321.55 o
   3   5  11       12.70       30.13     22.33 o
   5   5  11       31.67       23.23     14.03 o
   7   5  11      710.78      701.82     38.87 o
   9   5  11      372.17      415.13     34.87 o
  11   5  11      467.76      533.89     41.35 o
 -12   6  11      262.71      288.73     49.81 o
 -10   6  11        3.97        3.32     25.06 o
  -8   6  11        0.15       11.79     20.09 o
  -6   6  11      163.00      157.55     24.57 o
  -4   6  11       24.83       44.65     20.09 o
  -2   6  11      536.90      500.83     32.05 o
   0   6  11        6.44       10.81     33.12 o
   2   6  11      139.68      129.99     43.33 o
   4   6  11      550.69      693.08     47.17 o
   6   6  11        4.99      -24.73     21.41 o
   8   6  11      969.84      982.57     53.66 o
  10   6  11       12.75      -28.05     26.39 o
 -11   7  11       39.39       89.31     40.01 o
  -9   7  11       13.03      -16.60     26.56 o
  -7   7  11       20.94       41.50     24.73 o
  -5   7  11       34.71       34.86     25.07 o
  -3   7  11       21.32       26.39     21.41 o
  -1   7  11      128.90      127.63     52.79 o
   1   7  11       36.66       21.58     20.09 o
   3   7  11     1188.31     1229.11     74.28 o
   5   7  11       13.42       44.65     28.39 o
   7   7  11       89.57      114.88     27.89 o
   9   7  11      198.91      238.41     35.20 o
  -8   8  11        0.06      -33.03     36.52 o
  -6   8  11       55.00       36.35     28.05 o
  -4   8  11      386.32      360.66     38.69 o
  -2   8  11       56.20       46.31     24.90 o
   0   8  11       52.10       -3.32     28.39 o
   2   8  11      596.01      582.12     55.14 o
   4   8  11       26.59       38.35     33.37 o
   6   8  11      406.11      373.12     50.31 o
   8   8  11        4.27       18.26     38.34 o
  -5   9  11        0.55      -21.58     34.86 o
  -3   9  11       32.66       23.07     31.37 o
  -1   9  11        0.02      -14.94     33.03 o
   1   9  11      134.02      111.39     46.48 o
   3   9  11       91.79       97.94     39.51 o
   5   9  11       43.35      -24.73     36.52 o
 -14   0  12      107.69      196.39     53.62 o
 -12   0  12      164.70      167.84     49.64 o
 -10   0  12      295.97      369.94     29.72 o
  -8   0  12     5158.62     5530.18    176.30 o
  -6   0  12     1363.64     1391.99     91.28 o
  -4   0  12     2909.75     3168.37     82.64 o
  -2   0  12     3629.68     3833.58     91.07 o
   0   0  12      398.66      433.64     22.09 o
   2   0  12     1887.23     2039.13     51.59 o
   4   0  12      340.34      330.30     19.26 o
   6   0  12      151.62      121.03     17.10 o
   8   0  12      227.32      214.02     11.95 o
  10   0  12      728.72      716.94     74.25 o
  12   0  12     1295.12     1334.16     83.43 o
  14   0  12        0.22       14.94     46.64 o
 -15   1  12       10.84      -50.72     36.96 o
 -13   1  12       36.03       59.17     34.99 o
 -11   1  12       55.99       46.43     12.59 o
  -9   1  12       14.07       53.44     17.46 o
  -7   1  12       58.71       62.83     17.10 o
  -5   1  12     1034.92     1049.31     27.23 o
  -3   1  12     2508.67     2556.00     49.71 o
  -1   1  12       48.36       61.70      8.79 o
   1   1  12     1196.66     1106.92     25.43 o
   3   1  12      100.58       67.39     13.28 o
   5   1  12     5664.81     5696.50    103.63 o
   7   1  12      514.91      545.61     24.33 o
   9   1  12     1582.38     1555.57     64.92 o
  11   1  12      213.03      203.94     28.11 o
  13   1  12      383.21      401.64     35.17 o
 -14   2  12        9.31       46.07     36.18 o
 -12   2  12      193.82      216.38     36.69 o
 -10   2  12      706.57      633.05     35.08 o
  -8   2  12       51.51       53.19     23.16 o
  -6   2  12      228.13      223.87     43.17 o
  -4   2  12        0.02       10.46      9.78 o
  -2   2  12        8.85       -1.24     19.09 o
   0   2  12      192.79      203.57     16.94 o
   2   2  12      592.33      572.60     17.78 o
   4   2  12      562.57      587.75     24.42 o
   6   2  12       82.52       84.94     14.03 o
   8   2  12       28.58       16.60      9.96 o
  10   2  12     1684.92     1706.20     60.69 o
  12   2  12      214.15      295.69     42.00 o
  14   2  12        1.83      -44.65     47.97 o
 -13   3  12       47.98      -37.85     37.42 o
 -11   3  12       44.48       14.09     36.60 o
  -9   3  12       57.10        5.54     20.42 o
  -7   3  12       62.92       62.83     49.72 o
  -5   3  12     1641.59     1752.23     40.98 o
  -3   3  12     1511.97     1511.49     95.62 o
  -1   3  12      136.51      115.41     12.95 o
   1   3  12       12.66      -11.16      7.44 o
   3   3  12     1993.84     1938.04     47.00 o
   5   3  12      722.10      799.84     23.72 o
   7   3  12      130.20      124.68     16.44 o
   9   3  12      274.26      290.07     26.40 o
  11   3  12       27.63       14.94     19.92 o
  13   3  12       75.11       38.35     33.37 o
 -14   4  12       12.88        3.32     35.02 o
 -12   4  12        0.04       49.63     41.33 o
 -10   4  12      149.95      196.40     28.55 o
  -8   4  12       35.62        9.79     11.45 o
  -6   4  12        5.53        4.98     11.62 o
  -4   4  12      722.23      748.90     25.02 o
  -2   4  12      123.63      117.33     22.25 o
   0   4  12      256.61      232.41     15.47 o
   2   4  12      196.79      163.12     13.18 o
   4   4  12      970.14      998.10     27.83 o
   6   4  12      392.09      349.89     19.60 o
   8   4  12       50.09       83.33     25.23 o
  10   4  12      233.48      281.75     32.87 o
  12   4  12      197.39      164.69     28.22 o
 -13   5  12       38.64        1.66     45.32 o
 -11   5  12       17.23       53.12     23.24 o
  -9   5  12       23.04        3.32     25.07 o
  -7   5  12        2.15      -13.11     14.77 o
  -5   5  12        4.94       -6.64     18.26 o
  -3   5  12      544.57      574.73     26.47 o
  -1   5  12      371.43      353.48     24.34 o
   1   5  12      456.06      395.22     22.35 o
   3   5  12       24.28       28.41     15.02 o
   5   5  12        5.67       -9.79     21.41 o
   7   5  12        6.81      -11.79     25.07 o
   9   5  12       42.42       67.73     26.89 o
  11   5  12       95.02       44.66     29.88 o
 -12   6  12        8.36       78.18     41.83 o
 -10   6  12      186.08      172.16     27.73 o
  -8   6  12      274.17      302.68     36.86 o
  -6   6  12      325.79      360.65     35.53 o
  -4   6  12      196.51      201.06     26.56 o
  -2   6  12      217.83      218.36     44.50 o
   0   6  12       29.97       28.47     15.36 o
   2   6  12      727.48      697.52     40.86 o
   4   6  12      297.81      290.07     31.88 o
   6   6  12      130.33      127.33     26.73 o
   8   6  12     1139.53     1098.34     62.15 o
  10   6  12      159.17      129.16     27.72 o
  -9   7  12        6.99      -31.54     26.56 o
  -7   7  12      472.80      530.07     43.18 o
  -5   7  12        6.23       -4.98     23.41 o
  -3   7  12      561.99      475.33     37.37 o
  -1   7  12      651.90      564.56     40.69 o
   1   7  12      756.64      721.43     54.82 o
   3   7  12        0.47      -44.82     29.88 o
   5   7  12      149.15      193.08     41.84 o
   7   7  12        2.87       16.60     29.88 o
   9   7  12       87.23       74.54     36.52 o
  -8   8  12      175.99      157.55     34.70 o
  -6   8  12       75.78       66.40     28.55 o
  -4   8  12      443.70      435.24     42.51 o
  -2   8  12      448.58      486.06     41.35 o
   0   8  12      318.73      324.44     46.99 o
   2   8  12      300.77      284.59     49.48 o
   4   8  12       56.03       49.63     41.33 o
   6   8  12       99.67       44.66     43.00 o
  -5   9  12       28.17       39.84     31.37 o
  -3   9  12        7.12      -31.54     36.68 o
  -1   9  12        7.62       -6.64     36.35 o
   1   9  12      375.88      362.15     71.40 o
   3   9  12       20.10       34.86     54.94 o
 -13   1  13        8.07      -16.41     36.88 o
 -11   1  13       26.26       30.01     13.91 o
  -9   1  13      230.38      227.10     62.84 o
  -7   1  13     1285.69     1465.92     56.58 o
  -5   1  13     1679.59     1668.90     69.52 o
  -3   1  13     1468.91     1511.43     68.93 o
  -1   1  13     1218.49     1272.99     29.77 o
   1   1  13      445.33      398.16     16.19 o
   3   1  13       88.33       91.24     11.62 o
   5   1  13     2547.25     2579.78     55.41 o
   7   1  13     1592.65     1572.12     34.96 o
   9   1  13      261.62      238.89     23.41 o
  11   1  13       73.46       55.43     33.28 o
  13   1  13      325.49      361.87     34.48 o
 -14   2  13        6.27        4.86     64.74 o
 -12   2  13      103.10      111.57     36.45 o
 -10   2  13      515.58      508.34     33.56 o
  -8   2  13      182.64      167.86     15.80 o
  -6   2  13     3155.04     3507.26    117.10 o
  -4   2  13        1.16       -0.37     10.71 o
  -2   2  13     3034.15     3105.02    190.42 o
   0   2  13      364.89      355.07     19.51 o
   2   2  13      533.88      523.67     20.13 o
   4   2  13     1496.69     1464.86    123.79 o
   6   2  13      417.48      412.69     24.66 o
   8   2  13      110.58      109.57     19.59 o
  10   2  13      140.26      186.27     23.41 o
  12   2  13      130.01      187.43     43.49 o
 -13   3  13       19.47      -36.22     32.21 o
 -11   3  13      115.55      158.51     26.77 o
  -9   3  13       45.39        9.74     20.93 o
  -7   3  13      381.04      368.39     64.35 o
  -5   3  13     1686.63     1805.59     71.84 o
  -3   3  13     1120.29     1008.72     31.41 o
  -1   3  13      747.27      760.99     35.39 o
   1   3  13      713.69      809.98     25.28 o
   3   3  13     1685.16     1722.83    117.25 o
   5   3  13      134.68      164.51     11.82 o
   7   3  13      157.92      139.62     21.25 o
   9   3  13     1185.43     1074.18     50.85 o
  11   3  13     1053.61     1039.59     55.16 o
 -12   4  13      165.77      171.00     43.66 o
 -10   4  13        5.11       16.60     23.24 o
  -8   4  13      385.31      397.04     25.90 o
  -6   4  13       23.01       36.35     13.28 o
  -4   4  13        4.35       -7.80     24.07 o
  -2   4  13       18.83        2.21     16.60 o
   0   4  13      707.17      691.99     25.44 o
   2   4  13        1.28       14.27     15.77 o
   4   4  13        4.82        9.78     14.03 o
   6   4  13     1012.19     1046.36     36.07 o
   8   4  13       24.95       31.54     21.58 o
  10   4  13      767.40      873.06     50.50 o
  12   4  13        5.03        6.64     21.58 o
 -11   5  13       56.33       39.84     26.73 o
  -9   5  13      924.95      912.24     51.67 o
  -7   5  13       24.87       42.99     21.41 o
  -5   5  13      147.61      139.62     20.25 o
  -3   5  13        0.04       26.91     22.49 o
  -1   5  13     2221.47     2311.36     66.05 o
   1   5  13       11.12       -1.68     19.01 o
   3   5  13      678.22      779.38     38.70 o
   5   5  13     1132.77     1189.33     53.34 o
   7   5  13     1239.44     1283.95     61.32 o
   9   5  13        4.72       -4.98     31.54 o
  11   5  13      383.38      440.35     41.01 o
 -10   6  13       32.50       24.73     26.39 o
  -8   6  13        2.18        1.66     25.23 o
  -6   6  13      295.19      307.01     32.88 o
  -4   6  13       37.50       21.58     24.90 o
  -2   6  13      772.08      883.81    173.76 o
   0   6  13       37.52       -4.98     21.75 o
   2   6  13      214.50      243.56     29.22 o
   4   6  13        9.26        4.98     25.07 o
   6   6  13      723.31      750.12     49.17 o
   8   6  13       38.38      -11.79     26.73 o
  10   6  13      298.33      290.06     43.00 o
  -9   7  13       17.20      -13.11     26.23 o
  -7   7  13      132.22       94.79     30.21 o
  -5   7  13       11.15      -37.35     24.90 o
  -3   7  13        9.09      -21.58     24.90 o
  -1   7  13      421.81      415.15     36.53 o
   1   7  13       89.28       79.68     36.36 o
   3   7  13      980.62      954.65     78.09 o
   5   7  13        2.08      -20.09     24.90 o
   7   7  13      113.55      216.31     39.51 o
  -6   8  13       60.81       87.81     36.69 o
  -4   8  13       44.81       76.03     29.88 o
  -2   8  13      245.59      221.15     44.83 o
   0   8  13        0.06       41.50     38.34 o
   2   8  13       21.53        0.00     16.60 o
   4   8  13      237.58      205.71     44.50 o
  -1   9  13       63.07      114.87     61.09 o
 -14   0  14        4.59       20.09     51.46 o
 -12   0  14      599.99      646.72     93.34 o
 -10   0  14      194.01      160.54     32.04 o
  -8   0  14     1626.32     1593.53     68.34 o
  -6   0  14     1090.57      937.31     77.44 o
  -4   0  14      132.56      144.44     19.59 o
  -2   0  14       14.87        1.66     15.11 o
   0   0  14     3057.85     2933.46     88.46 o
   2   0  14     1114.77     1175.57     44.71 o
   4   0  14     3393.81     3566.23     92.64 o
   6   0  14       46.46       13.11     11.45 o
   8   0  14     1379.46     1367.31     54.35 o
  10   0  14      276.13      172.18     36.36 o
  12   0  14      192.10       73.21     33.54 o
 -13   1  14       22.91        4.63     59.68 o
 -11   1  14        1.80       20.86     14.78 o
  -9   1  14      298.19      335.37     29.12 o
  -7   1  14     1309.08     1505.30    115.03 o
  -5   1  14      305.07      307.36     20.45 o
  -3   1  14      428.87      384.32     25.16 o
  -1   1  14     1083.08     1114.84     47.53 o
   1   1  14      272.28      293.41     26.48 o
   3   1  14      828.44      960.27     32.90 o
   5   1  14      211.76      145.16     11.46 o
   7   1  14     1916.96     1872.86     59.79 o
   9   1  14        0.18      -13.51     11.39 o
  11   1  14      607.56      703.98    139.59 o
 -12   2  14       11.33      -41.51     40.50 o
 -10   2  14       88.31      109.27     22.78 o
  -8   2  14      195.19      250.46     29.66 o
  -6   2  14      809.44      743.37     27.22 o
  -4   2  14        4.93        8.61     13.28 o
  -2   2  14       24.71       16.34      9.45 o
   0   2  14      663.28      659.16     27.58 o
   2   2  14       66.72       45.74     10.79 o
   4   2  14      373.14      313.66     15.94 o
   6   2  14      212.51      188.36     10.14 o
   8   2  14      157.00      149.42     21.91 o
  10   2  14      236.84      212.85     24.90 o
  12   2  14        4.18        3.32     38.34 o
 -13   3  14       61.33       76.03     93.96 o
 -11   3  14      229.28      199.51     30.00 o
  -9   3  14       25.83       -1.45     23.99 o
  -7   3  14       47.33       56.12     13.90 o
  -5   3  14      384.35      382.60     22.25 o
  -3   3  14        0.29       12.28     16.52 o
  -1   3  14      147.10      148.49     13.86 o
   1   3  14       21.39        3.62     10.88 o
   3   3  14      437.22      514.20     21.11 o
   5   3  14      580.33      564.51     38.78 o
   7   3  14      571.88      593.92     37.70 o
   9   3  14        0.99       14.94     18.26 o
  11   3  14       54.17       -6.64     23.24 o
 -12   4  14       63.15      109.56     47.81 o
 -10   4  14      368.07      346.71     39.52 o
  -8   4  14        0.08      -16.60     23.24 o
  -6   4  14       82.73       67.73     18.09 o
  -4   4  14      458.53      403.67     22.83 o
  -2   4  14       16.12      -14.46     23.99 o
   0   4  14        0.42        1.12     12.26 o
   2   4  14     1194.52     1181.31     42.46 o
   4   4  14       39.76       36.35     16.77 o
   6   4  14       20.08       27.88      9.02 o
   8   4  14       42.03       11.79     30.05 o
  10   4  14        0.65      -21.58     21.58 o
 -11   5  14        0.00       -3.32     36.68 o
  -9   5  14        0.24       -3.32     30.04 o
  -7   5  14      234.15      196.41     25.07 o
  -5   5  14        0.44       18.26     16.77 o
  -3   5  14        5.94      -15.84     16.57 o
  -1   5  14      182.62      130.08     18.61 o
   1   5  14      399.87      376.29     26.90 o
   3   5  14      297.85      265.67     31.88 o
   5   5  14       61.29       46.31     28.22 o
   7   5  14      163.39      164.69     31.38 o
   9   5  14        1.08       -9.79     26.39 o
 -10   6  14      106.01       81.01     30.05 o
  -8   6  14       66.24       67.73     28.22 o
  -6   6  14       16.31       21.58     24.90 o
  -4   6  14       43.64       29.88     24.90 o
  -2   6  14      176.89      169.01     29.72 o
   0   6  14      110.33      104.59     28.39 o
   2   6  14        2.87        4.98     26.72 o
   4   6  14      285.70      255.20     32.54 o
   6   6  14      263.00      247.39     34.53 o
   8   6  14        0.45       47.97     33.36 o
  -7   7  14      111.66       38.35     31.87 o
  -5   7  14       36.83       73.20     30.05 o
  -3   7  14      220.24      253.85     36.36 o
  -1   7  14      413.87      518.92     63.10 o
   1   7  14       64.75       71.05     35.03 o
   3   7  14      173.86      182.95     38.52 o
   5   7  14       35.72       76.03     33.37 o
   7   7  14      532.61      626.07     61.11 o
  -4   8  14      222.54      259.00     48.48 o
  -2   8  14       17.55      -24.73     34.86 o
   0   8  14       10.74       -4.98     36.68 o
   2   8  14      193.16      202.21     45.16 o
   4   8  14      382.86      408.47     55.96 o
 -13   1  15        7.61      -11.49     35.63 o
 -11   1  15       94.20       73.46     18.21 o
  -9   1  15      266.74      254.73     31.82 o
  -7   1  15       15.10       47.19     27.80 o
  -5   1  15       22.85       18.28     13.98 o
  -3   1  15     2018.43     2106.78     51.93 o
  -1   1  15     1921.26     2038.02     55.64 o
   1   1  15       70.62       49.66     19.01 o
   3   1  15       28.91       34.59     10.25 o
   5   1  15        0.73       12.61     12.84 o
   7   1  15      203.15      206.18     20.75 o
   9   1  15      118.32      115.83     17.48 o
  11   1  15      531.23      528.38     57.71 o
 -12   2  15      188.93      255.07    146.76 o
 -10   2  15       45.57        0.59     27.31 o
  -8   2  15      424.96      395.35     33.78 o
  -6   2  15       11.02        8.15      8.64 o
  -4   2  15      683.24      664.81     24.42 o
  -2   2  15      355.20      337.13     17.99 o
   0   2  15      223.88      177.25     17.10 o
   2   2  15      737.79      754.21     25.97 o
   4   2  15      361.57      297.65     20.99 o
   6   2  15      250.70      252.07     18.02 o
   8   2  15      185.19      193.08     26.07 o
  10   2  15      134.28      174.31     24.74 o
 -11   3  15        1.29       10.11     39.36 o
  -9   3  15        7.43      -12.05     27.31 o
  -7   3  15      388.31      482.39     35.87 o
  -5   3  15      295.10      317.14     21.75 o
  -3   3  15       32.03       17.19     12.53 o
  -1   3  15      889.76      840.73     31.53 o
   1   3  15     1113.41     1109.37     34.28 o
   3   3  15      422.30      395.40     30.72 o
   5   3  15      167.38      205.18     30.80 o
   7   3  15      321.09      321.46     29.22 o
   9   3  15     1728.71     1971.53     86.95 o
  11   3  15        0.70      109.55     76.85 o
 -10   4  15       19.60       -8.30     31.54 o
  -8   4  15       25.24       -9.79     23.07 o
  -6   4  15       26.20       36.35     19.59 o
  -4   4  15      201.89      204.54     24.41 o
  -2   4  15       81.81       48.56     15.77 o
   0   4  15      373.55      357.52     26.24 o
   2   4  15        4.06        6.64     16.60 o
   4   4  15      671.36      741.14     42.19 o
   6   4  15       37.14       26.48     11.31 o
   8   4  15     1287.43     1376.16     72.62 o
  10   4  15       47.24       67.73     29.55 o
  -9   5  15        1.01      -39.84     26.56 o
  -7   5  15       16.30      -33.03     24.73 o
  -5   5  15      419.10      333.28     28.23 o
  -3   5  15      802.11      701.86     38.87 o
  -1   5  15       13.08        3.32     18.43 o
   1   5  15     1263.42     1195.10     56.34 o
   3   5  15      365.32      345.22     33.38 o
   5   5  15     1159.58     1283.82     67.13 o
   7   5  15       15.33       20.09     23.41 o
   9   5  15      363.85      390.53     49.98 o
  -8   6  15       11.61      -20.09     26.73 o
  -6   6  15      251.47      242.24     30.38 o
  -4   6  15      183.51      216.32     26.40 o
  -2   6  15        0.68      -21.58     24.90 o
   0   6  15       73.56      101.26     26.23 o
   2   6  15       63.29       38.35     28.22 o
   4   6  15      390.15      402.01     40.85 o
   6   6  15      138.04      144.43     36.19 o
  -7   7  15      212.52      144.44     36.19 o
  -5   7  15      349.20      339.22     47.99 o
  -3   7  15       15.40      -49.80     33.20 o
  -1   7  15      936.33     1065.89     63.79 o
   1   7  15      318.76      349.84     39.68 o
   3   7  15       82.81      135.79     35.19 o
   5   7  15       19.78       14.94     39.67 o
  -2   8  15        0.42        0.00     16.60 o
   0   8  15      198.04      156.39     68.23 o
 -12   0  16       11.34       44.65     56.11 o
 -10   0  16       17.57       28.05     33.20 o
  -8   0  16     1895.18     1950.42    100.77 o
  -6   0  16      353.27      416.79     38.19 o
  -4   0  16        0.79      -23.07     29.71 o
  -2   0  16     1932.72     2019.88     77.01 o
   0   0  16       44.26        4.98     18.26 o
   2   0  16     1759.92     1587.27     61.69 o
   4   0  16       29.83        9.79     18.09 o
   6   0  16       38.22       26.39     16.77 o
   8   0  16      559.70      671.78     82.37 o
  10   0  16       30.26       24.73     33.20 o
 -11   1  16       30.47       14.13    104.74 o
  -9   1  16      220.68      181.60     25.35 o
  -7   1  16       64.44       85.60     26.88 o
  -5   1  16      469.89      467.31     29.59 o
  -3   1  16      240.17      206.39     18.80 o
  -1   1  16       11.93       28.18     13.35 o
   1   1  16        1.68       -6.01     11.44 o
   3   1  16      378.41      317.96     27.73 o
   5   1  16      419.19      462.59     57.54 o
   7   1  16      406.07      404.20     20.09 o
   9   1  16      459.24      468.28     65.76 o
 -12   2  16       86.99       71.13     42.44 o
 -10   2  16     1046.22      960.65     83.07 o
  -8   2  16       10.73       20.39     22.30 o
  -6   2  16        0.77       13.75     29.71 o
  -4   2  16        8.71       27.77     14.86 o
  -2   2  16      216.39      225.30     20.54 o
   0   2  16      326.18      324.48     33.38 o
   2   2  16      374.81      400.36     27.73 o
   4   2  16     1189.69     1047.64     50.19 o
   6   2  16      974.04      990.11     37.45 o
   8   2  16       28.86        4.98     21.75 o
  10   2  16       82.81       49.64     36.69 o
 -11   3  16        0.02      -47.31     31.54 o
  -9   3  16      240.99      184.50     27.26 o
  -7   3  16      232.53      226.13     31.88 o
  -5   3  16      182.50      222.47     23.08 o
  -3   3  16      289.04      280.93     23.34 o
  -1   3  16        4.18      -11.79     16.77 o
   1   3  16      337.90      312.83     24.58 o
   3   3  16      641.72      634.32     41.03 o
   5   3  16      391.20      408.49     34.54 o
   7   3  16        0.04       21.58     21.58 o
   9   3  16      559.32      511.50     42.35 o
 -10   4  16       41.26       63.08     28.55 o
  -8   4  16       24.78       -4.98     35.03 o
  -6   4  16        1.67      -23.07     16.43 o
  -4   4  16       17.09       13.11     19.75 o
  -2   4  16        0.14      -18.26     16.77 o
   0   4  16      121.48       87.82     22.91 o
   2   4  16       18.92       26.39     23.07 o
   4   4  16        2.51        8.30     21.75 o
   6   4  16        7.31       26.39     24.73 o
   8   4  16       12.91        1.66     25.23 o
  -9   5  16        9.81       -8.30     26.56 o
  -7   5  16      588.09      609.84     52.31 o
  -5   5  16       53.35       51.46     21.58 o
  -3   5  16       50.27       86.32     21.91 o
  -1   5  16       83.41       38.35     24.73 o
   1   5  16      344.71      358.99     37.03 o
   3   5  16       74.29       78.19     25.23 o
   5   5  16       15.76        3.32     23.41 o
   7   5  16       99.69       96.45     29.55 o
  -6   6  16       50.19       78.19     28.05 o
  -4   6  16       27.62       21.58     23.07 o
  -2   6  16        3.17       -3.32     25.06 o
   0   6  16        1.72      -11.79     31.87 o
   2   6  16      169.38      216.32     34.70 o
   4   6  16      318.25      307.00     41.34 o
   6   6  16       94.56       58.10     37.85 o
  -3   7  16      387.26      405.15     44.33 o
  -1   7  16       76.88       26.39     33.03 o
   1   7  16      172.70      119.20     38.18 o
   3   7  16        1.02      -11.79     41.50 o
 -11   1  17      317.17      284.90     75.88 o
  -9   1  17        2.44       34.49     26.60 o
  -7   1  17       53.32       79.16     25.73 o
  -5   1  17        7.81      -15.71     13.84 o
  -3   1  17      155.51      105.20     26.56 o
  -1   1  17      690.02      543.50     32.22 o
   1   1  17      212.09      188.99     25.98 o
   3   1  17        9.58        4.93     31.46 o
   5   1  17        2.26       14.05     14.86 o
   7   1  17       61.77       24.21     20.17 o
   9   1  17       22.23       80.71     30.22 o
 -10   2  17       60.65       50.18     34.28 o
  -8   2  17        0.96      -17.59     30.71 o
  -6   2  17       58.33       38.87     26.64 o
  -4   2  17      336.63      337.74     26.90 o
  -2   2  17       52.76       61.25     18.43 o
   0   2  17       18.35      -13.11     16.60 o
   2   2  17      228.92      217.50     26.40 o
   4   2  17        8.79      -16.64     15.60 o
   6   2  17      131.34      116.97     16.70 o
   8   2  17      307.45      305.51     31.38 o
  -9   3  17      206.82      182.96     36.36 o
  -7   3  17        4.85        0.00     16.60 o
  -5   3  17       30.38      -14.94     16.77 o
  -3   3  17      130.95      142.44     21.42 o
  -1   3  17      633.79      583.98     35.38 o
   1   3  17      177.64      107.91     26.23 o
   3   3  17      203.11      247.38     34.53 o
   5   3  17        0.55       18.52     16.75 o
   7   3  17      589.32      599.87     43.84 o
  -8   4  17      183.10      204.53     33.87 o
  -6   4  17       27.13       -4.98     25.07 o
  -4   4  17      202.58      169.01     24.41 o
  -2   4  17     1172.30     1397.34     66.97 o
   0   4  17      541.08      697.35     47.33 o
   2   4  17      492.11      498.70     41.85 o
   4   4  17      183.33      226.12     33.04 o
   6   4  17      998.00     1036.86     62.97 o
  -7   5  17      140.86      111.39     33.53 o
  -5   5  17      109.13       78.19     31.71 o
  -3   5  17       61.21       58.10     27.89 o
  -1   5  17      122.15      114.88     34.86 o
   1   5  17       17.95       56.27     29.88 o
   3   5  17      707.08      708.23     51.99 o
   5   5  17        1.91        8.30     28.22 o
  -4   6  17       20.07      -23.07     24.73 o
  -2   6  17       81.14       43.00     28.39 o
   0   6  17      247.04      246.05     38.35 o
   2   6  17      324.35      238.43     37.69 o
   4   6  17      139.92      117.54     41.50 o
 -10   0  18        3.39       87.81     79.34 o
  -8   0  18      332.35      358.98     46.33 o
  -6   0  18      210.06      246.05     39.68 o
  -4   0  18       77.66       34.86     41.34 o
  -2   0  18        9.38       53.12     26.72 o
   0   0  18      346.24      287.43     35.87 o
   2   0  18      872.48      907.22     56.48 o
   4   0  18      122.41      114.88     33.20 o
   6   0  18     1152.73     1237.57     74.61 o
   8   0  18      159.69      167.84     46.48 o
  -9   1  18        0.01      -27.19     39.09 o
  -7   1  18       28.08       44.82     24.57 o
  -5   1  18      120.72       68.16     30.00 o
  -3   1  18       30.52       76.34     69.55 o
  -1   1  18       21.28       14.94     18.26 o
   1   1  18       84.47       81.01     27.89 o
   3   1  18       43.25       60.68     18.14 o
   5   1  18      310.63      307.34     24.14 o
   7   1  18      336.65      396.18     33.22 o
  -8   2  18       29.98       67.19     38.18 o
  -6   2  18       39.04       56.18     24.99 o
  -4   2  18      795.34      837.38     44.85 o
  -2   2  18       58.60       54.95     21.75 o
   0   2  18     1015.65     1180.66     58.82 o
   2   2  18        4.99        0.00     16.60 o
   4   2  18      504.25      604.81     40.44 o
   6   2  18        3.56        1.66     25.23 o
  -7   3  18       33.16       41.50     28.39 o
  -5   3  18       51.59        3.32     28.39 o
  -3   3  18       77.12       61.26     22.91 o
  -1   3  18      149.54      164.69     31.38 o
   1   3  18      243.70      243.56     33.04 o
   3   3  18       51.28       51.46     25.07 o
   5   3  18      243.99      211.52     23.05 o
   7   3  18       21.62       -3.32     26.73 o
  -6   4  18        0.09      -39.84     26.56 o
  -4   4  18       40.03       29.88     24.90 o
  -2   4  18       69.92      109.56     28.22 o
   0   4  18       10.66      -35.11     23.41 o
   2   4  18        7.60       -3.32     25.07 o
   4   4  18      170.57      132.98     31.88 o
   6   4  18        0.62       34.86     38.01 o
  -5   5  18      187.12      261.65     46.15 o
  -3   5  18      365.14      393.86     46.82 o
  -1   5  18      200.92      201.05     39.35 o
   1   5  18        3.84        8.30     28.22 o
   3   5  18       20.25      -28.05     31.54 o
  -7   1  19       39.65       50.46     34.20 o
  -5   1  19       41.74       66.76     29.96 o
  -3   1  19       11.71        9.79     21.41 o
  -1   1  19        5.15       11.79     21.75 o
   1   1  19      212.79      261.60     48.15 o
   3   1  19        0.57       -4.29     21.27 o
   5   1  19      210.96      177.02     48.06 o
  -8   2  19        0.45      -36.66     24.44 o
  -6   2  19      181.35      222.46     32.87 o
  -4   2  19       73.26       26.39     26.39 o
  -2   2  19       18.35       46.31     24.90 o
   0   2  19      494.01      551.01     44.01 o
   2   2  19        9.97       -7.89     25.73 o
   4   2  19       43.45       24.57     49.63 o
   6   2  19       52.97       26.39     34.69 o
  -7   3  19        1.31       -8.30     29.88 o
  -5   3  19        0.02      -24.73     26.39 o
  -3   3  19       50.70       41.50     24.73 o
  -1   3  19      102.66      102.92     28.06 o
   1   3  19       13.87      -23.07     23.07 o
   3   3  19        8.72       25.32     18.77 o
   5   3  19      394.37      307.02     44.33 o
  -4   4  19      151.30      127.33     41.34 o
  -2   4  19      570.35      574.12     50.82 o
   0   4  19       28.81       67.73     32.87 o
   2   4  19        4.28       39.84     36.52 o
  -6   0  20      359.69      327.27     53.13 o
  -4   0  20        7.32        8.30     33.20 o
  -2   0  20      523.71      520.79     53.97 o
   0   0  20        0.46       54.94     35.02 o
   2   0  20      426.00      433.57     50.98 o
   4   0  20        1.10      -13.11     26.23 o
  -5   1  20        3.34       -4.98     33.36 o
  -3   1  20        6.66       -3.32     31.70 o
  -1   1  20       11.83       36.35     31.37 o
   1   1  20      238.59      334.99     40.93 o
   3   1  20      127.19      113.17     24.97 o
  -4   2  20       14.36        1.66     40.34 o
  -2   2  20       84.90       73.21     31.37 o
   0   2  20        0.43       34.86     28.38 o
   2   2  20      136.30      121.02     48.48 o
  -3   3  20       36.95       -4.98     48.47 o
  -1   3  20      302.59      337.72     40.51 o
   1   3  20      240.45      247.38     43.50 o
 
